# Supplementary material for: Phosphasilene mediated CO activation and deoxygenative homo coupling of CO molecules in reactions with metal carbonyls
Source: Chem Sci. 2024 Oct 10;15(45):18888–95. doi: 10.1039/d4sc05491a (PMC11485134; doi:10.1039/d4sc05491a)
Supplement: SC-015-D4SC05491A-s002 [file SC-015-D4SC05491A-s002.cif]

# Supplementary Information (SI) for Chemical Science.
# This journal is © The Royal Society of Chemistry 2024

####################################################################### 
# 
# This file contains crystal structure data downloaded from the 
# Cambridge Structural Database (CSD) hosted by the Cambridge 
# Crystallographic Data Centre (CCDC).
# 
# Full information about CCDC data access policies and citation 
# guidelines are available at http://www.ccdc.cam.ac.uk/access/V1 
# 
# Audit and citation data items may have been added by the CCDC. 
# Please retain this information to preserve the provenance of 
# this file and to allow appropriate attribution of the data. 
# 
#######################################################################

data_fepsi
_database_code_depnum_ccdc_archive 'CCDC 2279235'
loop_
_audit_author_name
_audit_author_address
'Soheil Mahmoudi'
;University of Vienna
Austria
;
_audit_update_record             
;
2023-07-04 deposited with the CCDC.	2024-10-09 downloaded from the CCDC.
;
_audit_creation_date             2023-07-04
_audit_creation_method           
;
Olex2 1.5
(compiled 2023.03.06 svn.rbb2c1857 for OlexSys, GUI svn.r6748)
;
_shelx_SHELXL_version_number     2018/3
_chemical_name_common            ?
_chemical_name_systematic        ?
_chemical_formula_moiety         '2(C59 H90 Fe N2 O4 P2 Si2)'
_chemical_formula_sum            'C118 H180 Fe2 N4 O8 P4 Si4'
_chemical_formula_weight         2130.59
_chemical_melting_point          ?
loop_
_atom_type_symbol
_atom_type_description
_atom_type_scat_dispersion_real
_atom_type_scat_dispersion_imag
_atom_type_scat_source
C C 0.0033 0.0016 'International Tables Vol C Tables 4.2.6.8 and 6.1.1.4'
H H 0.0000 0.0000 'International Tables Vol C Tables 4.2.6.8 and 6.1.1.4'
Fe Fe 0.3463 0.8444 'International Tables Vol C Tables 4.2.6.8 and 6.1.1.4'
N N 0.0061 0.0033 'International Tables Vol C Tables 4.2.6.8 and 6.1.1.4'
O O 0.0106 0.0060 'International Tables Vol C Tables 4.2.6.8 and 6.1.1.4'
P P 0.1023 0.0942 'International Tables Vol C Tables 4.2.6.8 and 6.1.1.4'
Si Si 0.0817 0.0704 'International Tables Vol C Tables 4.2.6.8 and 6.1.1.4'

_shelx_space_group_comment       
;
The symmetry employed for this shelxl refinement is uniquely defined
by the following loop, which should always be used as a source of
symmetry information in preference to the above space-group names.
They are only intended as comments.
;
_space_group_crystal_system      triclinic
_space_group_IT_number           2
_space_group_name_H-M_alt        'P -1'
_space_group_name_Hall           '-P 1'
loop_
_space_group_symop_operation_xyz
'x, y, z'
'-x, -y, -z'

_cell_length_a                   13.3341(7)
_cell_length_b                   15.4736(9)
_cell_length_c                   16.8028(9)
_cell_angle_alpha                89.148(4)
_cell_angle_beta                 68.098(4)
_cell_angle_gamma                69.912(4)
_cell_volume                     2995.3(3)
_cell_formula_units_Z            1
_cell_measurement_reflns_used    36730
_cell_measurement_temperature    100
_cell_measurement_theta_max      30.83
_cell_measurement_theta_min      3.17
_shelx_estimated_absorpt_T_max   0.973
_shelx_estimated_absorpt_T_min   0.892
_exptl_absorpt_coefficient_mu    0.390
_exptl_absorpt_correction_T_max  0.9840
_exptl_absorpt_correction_T_min  0.9333
_exptl_absorpt_correction_type   multi-scan
_exptl_absorpt_process_details   
;
STOE LANA, absorption correction by scaling of reflection intensities.
J. Koziskova, F. Hahn, J. Richter, J. Kozisek, "Comparison of different
absorption corrections on the model structure of tetrakis(\m~2~-acetato)-
diaqua-di-copper(II)", Acta Chimica Slovaca, vol. 9, no. 2, 2016, pp. 136 - 140.
Afterwards a spherical absorption correction was performed within STOE LANA.
;
_exptl_absorpt_special_details   ?
_exptl_crystal_colour            'metallic dark green'
_exptl_crystal_colour_lustre     metallic
_exptl_crystal_colour_modifier   dark
_exptl_crystal_colour_primary    green
_exptl_crystal_density_diffrn    1.181
_exptl_crystal_density_meas      ?
_exptl_crystal_density_method    'not measured'
_exptl_crystal_description       block
_exptl_crystal_F_000             1148
_exptl_crystal_size_max          0.3
_exptl_crystal_size_mid          0.173
_exptl_crystal_size_min          0.07
_exptl_transmission_factor_max   ?
_exptl_transmission_factor_min   ?
_diffrn_reflns_av_R_equivalents  0.1050
_diffrn_reflns_av_unetI/netI     0.0431
_diffrn_reflns_Laue_measured_fraction_full 0.997
_diffrn_reflns_Laue_measured_fraction_max 0.997
_diffrn_reflns_limit_h_max       16
_diffrn_reflns_limit_h_min       -14
_diffrn_reflns_limit_k_max       17
_diffrn_reflns_limit_k_min       -19
_diffrn_reflns_limit_l_max       20
_diffrn_reflns_limit_l_min       -20
_diffrn_reflns_number            102143
_diffrn_reflns_point_group_measured_fraction_full 0.997
_diffrn_reflns_point_group_measured_fraction_max 0.997
_diffrn_reflns_theta_full        25.242
_diffrn_reflns_theta_max         26.022
_diffrn_reflns_theta_min         2.534
_diffrn_ambient_temperature      100
_diffrn_detector_area_resol_mean 13.33
_diffrn_measured_fraction_theta_full 0.997
_diffrn_measured_fraction_theta_max 0.997
_diffrn_measurement_device_type  'STOE STADIVARI'
_diffrn_measurement_method       'rotation method, \w scans'
_diffrn_radiation_type           'Mo K\a'
_diffrn_radiation_wavelength     0.71073
_diffrn_source                   'Axo Mo'
_diffrn_special_details          ?
_reflns_Friedel_coverage         0.000
_reflns_Friedel_fraction_full    .
_reflns_Friedel_fraction_max     .
_reflns_number_gt                9426
_reflns_number_total             11773
_reflns_special_details          
;
 Reflections were merged by SHELXL according to the crystal
 class for the calculation of statistics and refinement.
 
 _reflns_Friedel_fraction is defined as the number of unique
 Friedel pairs measured divided by the number that would be
 possible theoretically, ignoring centric projections and
 systematic absences.
;
_reflns_threshold_expression     'I > 2\s(I)'
_computing_cell_refinement       'X-Area Recipe 1.37.0.0 (STOE, 2021)'
_computing_data_collection       'X-Area Pilatus3_SV 1.31.186.0 (STOE, 2022)'
_computing_data_reduction        
;
X-Area Integrate 2.5.3.0 (STOE, 2021)
X-Area LANA 2.7.5.0 (STOE, 2022)
;
_computing_molecular_graphics    'Olex2 1.5 (Dolomanov et al., 2009)'
_computing_publication_material  'Olex2 1.5 (Dolomanov et al., 2009)'
_computing_structure_refinement  'SHELXL 2018/3 (Sheldrick, 2015)'
_computing_structure_solution    'SHELXT  (Sheldrick, 2015)'
_refine_diff_density_max         1.237
_refine_diff_density_min         -1.285
_refine_diff_density_rms         0.119
_refine_ls_extinction_coef       .
_refine_ls_extinction_method     none
_refine_ls_goodness_of_fit_ref   1.015
_refine_ls_hydrogen_treatment    constr
_refine_ls_matrix_type           full
_refine_ls_number_parameters     698
_refine_ls_number_reflns         11773
_refine_ls_number_restraints     1170
_refine_ls_R_factor_all          0.0736
_refine_ls_R_factor_gt           0.0585
_refine_ls_restrained_S_all      0.976
_refine_ls_shift/su_max          0.001
_refine_ls_shift/su_mean         0.000
_refine_ls_structure_factor_coef Fsqd
_refine_ls_weighting_details     
'w=1/[\s^2^(Fo^2^)+(0.1700P)^2^] where P=(Fo^2^+2Fc^2^)/3'
_refine_ls_weighting_scheme      calc
_refine_ls_wR_factor_gt          0.1728
_refine_ls_wR_factor_ref         0.2052
_refine_special_details          ?
_olex2_refinement_description    
;
1. Fixed Uiso
 At 1.2 times of:
  All C(H) groups
 At 1.5 times of:
  All C(H,H,H) groups
2. Restrained distances
 C22-C40 \\sim C22-C40A
 with sigma of 0.02
 C40-C41 \\sim C40A-C41A
 with sigma of 0.02
 C40-C52 \\sim C40A-C52A
 with sigma of 0.02
 C40-C53 \\sim C40A-C53A
 with sigma of 0.02
 C22-C41 \\sim C22-C41A
 with sigma of 0.04
 C22-C52 \\sim C22-C52A
 with sigma of 0.04
 C22-C53 \\sim C22-C53A
 with sigma of 0.04
 C41-C52 \\sim C41A-C52A
 with sigma of 0.04
 C41-C53 \\sim C41A-C53A
 with sigma of 0.04
 C52-C53 \\sim C52A-C53A
 with sigma of 0.04
3. Uiso/Uaniso restraints and constraints
All non-hydrogen atoms have similar U: within 2A with sigma of 0.01 and sigma
for terminal atoms of 0.02 within 2A
4. Rigid body (RIGU) restrains
 All non-hydrogen atoms
 with sigma for 1-2 distances of 0.004 and sigma for 1-3 distances of 0.004
5. Others
 Sof(C53A)=Sof(H53D)=Sof(H53E)=Sof(H53F)=Sof(C40A)=Sof(C52A)=Sof(H52D)=
 Sof(H52E)=Sof(H52F)=Sof(C41A)=Sof(H41D)=Sof(H41E)=Sof(H41F)=1-FVAR(1)
 Sof(C40)=Sof(C41)=Sof(H41A)=Sof(H41B)=Sof(H41C)=Sof(C52)=Sof(H52A)=Sof(H52B)=
 Sof(H52C)=Sof(C53)=Sof(H53A)=Sof(H53B)=Sof(H53C)=FVAR(1)
6.a Aromatic/amide H refined with riding coordinates:
 C2(H2), C3(H3), C4(H4), C5(H5), C6(H6), C21(H21), C23(H23), C27(H27), C29(H29)
6.b Idealised Me refined as rotating group:
 C11(H11A,H11B,H11C), C14(H14A,H14B,H14C), C16(H16A,H16B,H16C), C17(H17A,H17B,
 H17C), C18(H18A,H18B,H18C), C31(H31A,H31B,H31C), C32(H32A,H32B,H32C), C33(H33A,
 H33B,H33C), C34(H34A,H34B,H34C), C39(H39A,H39B,H39C), C41(H41A,H41B,H41C),
 C43(H43A,H43B,H43C), C45(H45A,H45B,H45C), C47(H47A,H47B,H47C), C49(H49A,H49B,
 H49C), C50(H50A,H50B,H50C), C51(H51A,H51B,H51C), C52(H52A,H52B,H52C), C53(H53A,
 H53B,H53C), C54(H54A,H54B,H54C), C55(H55A,H55B,H55C), C56(H56A,H56B,H56C),
 C57(H57A,H57B,H57C), C58(H58A,H58B,H58C), C59(H59A,H59B,H59C), C60(H60A,H60B,
 H60C), C61(H61A,H61B,H61C), C53A(H53D,H53E,H53F), C52A(H52D,H52E,H52F),
 C41A(H41D,H41E,H41F)
;
_atom_sites_solution_hydrogens   geom
_atom_sites_solution_primary     dual
_atom_sites_solution_secondary   ?
loop_
_atom_site_label
_atom_site_type_symbol
_atom_site_fract_x
_atom_site_fract_y
_atom_site_fract_z
_atom_site_U_iso_or_equiv
_atom_site_adp_type
_atom_site_occupancy
_atom_site_site_symmetry_order
_atom_site_calc_flag
_atom_site_refinement_flags_posn
_atom_site_refinement_flags_adp
_atom_site_refinement_flags_occupancy
_atom_site_disorder_assembly
_atom_site_disorder_group
Fe1 Fe 0.46577(3) 0.07176(3) 0.83904(2) 0.01590(14) Uani 1 1 d . U . . .
Si1 Si 0.33906(6) 0.20796(6) 0.57879(5) 0.0226(2) Uani 1 1 d . U . . .
O1 O 0.29225(14) 0.18362(13) 0.77627(11) 0.0164(4) Uani 1 1 d . U . . .
N1 N 0.26490(17) 0.40982(15) 0.69152(13) 0.0157(4) Uani 1 1 d . U . . .
C1 C 0.0583(2) 0.52130(18) 0.75996(17) 0.0191(5) Uani 1 1 d . U . . .
Si2 Si 0.30007(5) 0.27954(5) 0.71460(4) 0.01418(18) Uani 1 1 d . U . . .
O2 O 0.43389(19) -0.05454(15) 0.73027(16) 0.0379(5) Uani 1 1 d . U . . .
N2 N 0.14473(16) 0.35024(15) 0.77014(13) 0.0162(4) Uani 1 1 d . U . . .
C2 C 0.0041(2) 0.5539(2) 0.70350(19) 0.0236(6) Uani 1 1 d . U . . .
H2 H 0.026416 0.516794 0.650859 0.028 Uiso 1 1 calc R U . . .
P3 P 0.60069(5) 0.12489(5) 0.80218(4) 0.01452(17) Uani 1 1 d . U . . .
O3 O 0.60423(16) -0.08096(14) 0.90542(13) 0.0273(5) Uani 1 1 d . U . . .
C3 C -0.0830(2) 0.6413(2) 0.7244(2) 0.0297(7) Uani 1 1 d . U . . .
H3 H -0.118843 0.664546 0.685137 0.036 Uiso 1 1 calc R U . . .
P4 P 0.56421(5) 0.24455(4) 0.73083(4) 0.01382(17) Uani 1 1 d . U . . .
O4 O 0.23967(17) 0.13542(16) 0.98562(14) 0.0375(6) Uani 1 1 d . U . . .
C4 C -0.1178(2) 0.6944(2) 0.8018(2) 0.0334(7) Uani 1 1 d . U . . .
H4 H -0.178257 0.753667 0.816148 0.040 Uiso 1 1 calc R U . . .
C5 C -0.0649(2) 0.6616(2) 0.8583(2) 0.0305(7) Uani 1 1 d . U . . .
H5 H -0.089237 0.698116 0.911705 0.037 Uiso 1 1 calc R U . . .
C6 C 0.0233(2) 0.57577(19) 0.83753(18) 0.0234(6) Uani 1 1 d . U . . .
H6 H 0.060242 0.553786 0.876351 0.028 Uiso 1 1 calc R U . . .
C7 C 0.1543(2) 0.42846(18) 0.73910(16) 0.0159(5) Uani 1 1 d . U . . .
C10 C 0.0417(2) 0.32939(19) 0.82702(17) 0.0202(6) Uani 1 1 d . U . . .
C11 C 0.0425(3) 0.3250(2) 0.91731(19) 0.0325(7) Uani 1 1 d . U . . .
H11A H -0.021267 0.306584 0.954668 0.049 Uiso 1 1 calc R U . . .
H11B H 0.032549 0.386187 0.941180 0.049 Uiso 1 1 calc R U . . .
H11C H 0.116531 0.279431 0.914247 0.049 Uiso 1 1 calc R U . . .
C12 C 0.39109(19) 0.17758(17) 0.78691(15) 0.0150(5) Uani 1 1 d . U . . .
C13 C 0.42190(19) 0.25052(18) 0.75369(15) 0.0143(5) Uani 1 1 d . U . . .
C14 C 0.3523(4) 0.0846(2) 0.5864(2) 0.0461(9) Uani 1 1 d . U . . .
H14A H 0.371110 0.054008 0.529259 0.069 Uiso 1 1 calc R U . . .
H14B H 0.278711 0.082111 0.627328 0.069 Uiso 1 1 calc R U . . .
H14C H 0.414175 0.052830 0.606469 0.069 Uiso 1 1 calc R U . . .
C15 C 0.3201(2) 0.46966(19) 0.63641(17) 0.0191(6) Uani 1 1 d . U . . .
C16 C 0.2819(3) 0.5670(2) 0.6812(2) 0.0292(7) Uani 1 1 d . U . . .
H16A H 0.330810 0.599058 0.644779 0.044 Uiso 1 1 calc R U . . .
H16B H 0.289619 0.563112 0.736991 0.044 Uiso 1 1 calc R U . . .
H16C H 0.200732 0.601543 0.690508 0.044 Uiso 1 1 calc R U . . .
C17 C 0.0520(2) 0.2355(2) 0.7897(2) 0.0266(6) Uani 1 1 d . U . . .
H17A H -0.014559 0.220002 0.826366 0.040 Uiso 1 1 calc R U . . .
H17B H 0.123911 0.187485 0.787773 0.040 Uiso 1 1 calc R U . . .
H17C H 0.053392 0.239095 0.731036 0.040 Uiso 1 1 calc R U . . .
C18 C -0.0736(2) 0.3999(2) 0.8314(2) 0.0293(7) Uani 1 1 d . U . . .
H18A H -0.136253 0.377636 0.862987 0.044 Uiso 1 1 calc R U . . .
H18B H -0.070360 0.407935 0.772690 0.044 Uiso 1 1 calc R U . . .
H18C H -0.088217 0.459522 0.861513 0.044 Uiso 1 1 calc R U . . .
C19 C 0.75437(19) 0.06095(18) 0.78277(16) 0.0158(5) Uani 1 1 d . U . . .
C20 C 0.7998(2) 0.07336(18) 0.84401(16) 0.0165(5) Uani 1 1 d . U . . .
C21 C 0.9145(2) 0.0193(2) 0.82872(18) 0.0230(6) Uani 1 1 d . U . . .
H21 H 0.944617 0.027577 0.869946 0.028 Uiso 1 1 calc R U . . .
C22 C 0.9861(2) -0.0451(2) 0.7572(2) 0.0274(6) Uani 1 1 d D U . . .
C23 C 0.9417(2) -0.0572(2) 0.69838(19) 0.0247(6) Uani 1 1 d . U . . .
H23 H 0.991245 -0.101876 0.648759 0.030 Uiso 1 1 calc R U . . .
C24 C 0.8274(2) -0.00744(18) 0.70713(17) 0.0183(5) Uani 1 1 d . U . . .
C25 C 0.57247(19) 0.35490(17) 0.76463(16) 0.0144(5) Uani 1 1 d . U . . .
C26 C 0.48298(19) 0.42612(18) 0.83287(16) 0.0161(5) Uani 1 1 d . U . . .
C27 C 0.4806(2) 0.51613(19) 0.82638(16) 0.0180(5) Uani 1 1 d . U . . .
H27 H 0.418260 0.563852 0.869244 0.022 Uiso 1 1 calc R U . . .
C28 C 0.5621(2) 0.54155(18) 0.76222(17) 0.0179(5) Uani 1 1 d . U . . .
C29 C 0.6562(2) 0.46954(19) 0.70367(17) 0.0187(5) Uani 1 1 d . U . . .
H29 H 0.717707 0.484210 0.662538 0.022 Uiso 1 1 calc R U . . .
C30 C 0.6651(2) 0.37836(18) 0.70198(16) 0.0150(5) Uani 1 1 d . U . . .
C31 C 0.4807(3) 0.2035(2) 0.49237(19) 0.0357(8) Uani 1 1 d . U . . .
H31A H 0.495928 0.166448 0.439463 0.054 Uiso 1 1 calc R U . . .
H31B H 0.543602 0.175123 0.512242 0.054 Uiso 1 1 calc R U . . .
H31C H 0.476121 0.266620 0.480429 0.054 Uiso 1 1 calc R U . . .
C32 C 0.2144(2) 0.2694(2) 0.54563(19) 0.0307(7) Uani 1 1 d . U . . .
H32A H 0.241160 0.258307 0.482577 0.046 Uiso 1 1 calc R U . . .
H32B H 0.185388 0.336213 0.564237 0.046 Uiso 1 1 calc R U . . .
H32C H 0.151892 0.245624 0.572857 0.046 Uiso 1 1 calc R U . . .
C33 C 0.4500(2) 0.4219(2) 0.61309(19) 0.0256(6) Uani 1 1 d . U . . .
H33A H 0.492170 0.453634 0.569803 0.038 Uiso 1 1 calc R U . . .
H33B H 0.475011 0.356999 0.589431 0.038 Uiso 1 1 calc R U . . .
H33C H 0.466404 0.424305 0.665058 0.038 Uiso 1 1 calc R U . . .
C34 C 0.2968(2) 0.4752(2) 0.55376(18) 0.0259(6) Uani 1 1 d . U . . .
H34A H 0.340293 0.509313 0.514800 0.039 Uiso 1 1 calc R U . . .
H34B H 0.213640 0.507440 0.568278 0.039 Uiso 1 1 calc R U . . .
H34C H 0.321597 0.412336 0.525176 0.039 Uiso 1 1 calc R U . . .
C35 C 0.4430(2) -0.0038(2) 0.77434(19) 0.0243(6) Uani 1 1 d . U . . .
C36 C 0.5488(2) -0.02117(19) 0.88131(17) 0.0191(5) Uani 1 1 d . U . . .
C37 C 0.3276(2) 0.1086(2) 0.92991(19) 0.0254(6) Uani 1 1 d . U . . .
C38 C 0.7326(2) 0.14281(19) 0.92850(16) 0.0178(5) Uani 1 1 d . U . . .
C39 C 0.8044(2) 0.1362(2) 0.98312(18) 0.0282(7) Uani 1 1 d . U . . .
H39A H 0.759106 0.183242 1.034136 0.042 Uiso 1 1 calc R U . . .
H39B H 0.875787 0.146669 0.948484 0.042 Uiso 1 1 calc R U . . .
H39C H 0.824337 0.074334 1.001604 0.042 Uiso 1 1 calc R U . . .
C40 C 1.1077(5) -0.1086(5) 0.7527(5) 0.0335(15) Uani 0.649(6) 1 d D U P A 1
C41 C 1.1830(5) -0.1658(6) 0.6647(4) 0.071(2) Uani 0.649(6) 1 d D U P A 1
H41A H 1.261593 -0.199212 0.661990 0.106 Uiso 0.649(6) 1 calc R U P A 1
H41B H 1.186184 -0.124705 0.619601 0.106 Uiso 0.649(6) 1 calc R U P A 1
H41C H 1.149910 -0.210527 0.655500 0.106 Uiso 0.649(6) 1 calc R U P A 1
C42 C 0.7950(2) -0.03941(19) 0.63531(17) 0.0208(6) Uani 1 1 d . U . . .
C43 C 0.7408(2) -0.1118(2) 0.66809(19) 0.0262(6) Uani 1 1 d . U . . .
H43A H 0.721673 -0.133979 0.623294 0.039 Uiso 1 1 calc R U . . .
H43B H 0.669882 -0.083897 0.720227 0.039 Uiso 1 1 calc R U . . .
H43C H 0.795906 -0.164025 0.681855 0.039 Uiso 1 1 calc R U . . .
C44 C 0.3831(2) 0.41839(18) 0.91573(16) 0.0172(5) Uani 1 1 d . U . . .
C45 C 0.2682(2) 0.4585(2) 0.90280(18) 0.0216(6) Uani 1 1 d . U . . .
H45A H 0.204437 0.455848 0.954985 0.032 Uiso 1 1 calc R U . . .
H45B H 0.273219 0.422068 0.853317 0.032 Uiso 1 1 calc R U . . .
H45C H 0.253822 0.523172 0.891863 0.032 Uiso 1 1 calc R U . . .
C46 C 0.5537(2) 0.64284(18) 0.76000(17) 0.0197(6) Uani 1 1 d . U . . .
C47 C 0.4309(3) 0.7068(2) 0.7756(3) 0.0429(9) Uani 1 1 d . U . . .
H47A H 0.428465 0.770582 0.769924 0.064 Uiso 1 1 calc R U . . .
H47B H 0.378293 0.704231 0.833950 0.064 Uiso 1 1 calc R U . . .
H47C H 0.406591 0.687031 0.732930 0.064 Uiso 1 1 calc R U . . .
C48 C 0.7760(2) 0.30856(18) 0.62998(17) 0.0178(5) Uani 1 1 d . U . . .
C49 C 0.7520(2) 0.28198(19) 0.55359(16) 0.0204(6) Uani 1 1 d . U . . .
H49A H 0.824328 0.239505 0.509221 0.031 Uiso 1 1 calc R U . . .
H49B H 0.721012 0.337987 0.529158 0.031 Uiso 1 1 calc R U . . .
H49C H 0.695287 0.251386 0.573361 0.031 Uiso 1 1 calc R U . . .
C50 C 0.6253(2) 0.1232(2) 0.98790(17) 0.0222(6) Uani 1 1 d . U . . .
H50A H 0.591212 0.161343 1.044145 0.033 Uiso 1 1 calc R U . . .
H50B H 0.648129 0.057399 0.995913 0.033 Uiso 1 1 calc R U . . .
H50C H 0.568019 0.138258 0.961531 0.033 Uiso 1 1 calc R U . . .
C51 C 0.7011(2) 0.24280(19) 0.90633(17) 0.0216(6) Uani 1 1 d . U . . .
H51A H 0.651111 0.286119 0.959584 0.032 Uiso 1 1 calc R U . . .
H51B H 0.660031 0.250079 0.867518 0.032 Uiso 1 1 calc R U . . .
H51C H 0.772216 0.255944 0.877749 0.032 Uiso 1 1 calc R U . . .
C52 C 1.1681(8) -0.0510(7) 0.7735(6) 0.054(3) Uani 0.649(6) 1 d D U P A 1
H52A H 1.248009 -0.090669 0.763631 0.082 Uiso 0.649(6) 1 calc R U P A 1
H52B H 1.126586 -0.023266 0.834267 0.082 Uiso 0.649(6) 1 calc R U P A 1
H52C H 1.168993 -0.001780 0.736245 0.082 Uiso 0.649(6) 1 calc R U P A 1
C53 C 1.0985(4) -0.1765(4) 0.8198(4) 0.0486(16) Uani 0.649(6) 1 d D U P A 1
H53A H 1.175741 -0.211445 0.818902 0.073 Uiso 0.649(6) 1 calc R U P A 1
H53B H 1.066222 -0.219691 0.805992 0.073 Uiso 0.649(6) 1 calc R U P A 1
H53C H 1.047477 -0.141991 0.877418 0.073 Uiso 0.649(6) 1 calc R U P A 1
C54 C 0.9035(2) -0.0873(2) 0.55156(19) 0.0323(7) Uani 1 1 d . U . . .
H54A H 0.879068 -0.098387 0.505654 0.048 Uiso 1 1 calc R U . . .
H54B H 0.951133 -0.146550 0.562460 0.048 Uiso 1 1 calc R U . . .
H54C H 0.948909 -0.047116 0.533566 0.048 Uiso 1 1 calc R U . . .
C55 C 0.7136(3) 0.0381(2) 0.60396(18) 0.0266(6) Uani 1 1 d . U . . .
H55A H 0.706961 0.011782 0.554273 0.040 Uiso 1 1 calc R U . . .
H55B H 0.745797 0.086849 0.586868 0.040 Uiso 1 1 calc R U . . .
H55C H 0.636641 0.064558 0.650927 0.040 Uiso 1 1 calc R U . . .
C56 C 0.3971(2) 0.32155(18) 0.94335(16) 0.0184(5) Uani 1 1 d . U . . .
H56A H 0.331195 0.325990 0.997099 0.028 Uiso 1 1 calc R U . . .
H56B H 0.469327 0.295748 0.952754 0.028 Uiso 1 1 calc R U . . .
H56C H 0.399555 0.280986 0.897857 0.028 Uiso 1 1 calc R U . . .
C57 C 0.3726(2) 0.4757(2) 0.99388(17) 0.0220(6) Uani 1 1 d . U . . .
H57A H 0.315684 0.465578 1.046613 0.033 Uiso 1 1 calc R U . . .
H57B H 0.347030 0.541627 0.986719 0.033 Uiso 1 1 calc R U . . .
H57C H 0.448147 0.456477 0.998365 0.033 Uiso 1 1 calc R U . . .
C58 C 0.5882(3) 0.6695(2) 0.8310(2) 0.0332(7) Uani 1 1 d . U . . .
H58A H 0.584806 0.733754 0.829512 0.050 Uiso 1 1 calc R U . . .
H58B H 0.667372 0.628079 0.821227 0.050 Uiso 1 1 calc R U . . .
H58C H 0.534504 0.663647 0.887675 0.050 Uiso 1 1 calc R U . . .
C59 C 0.6357(3) 0.6583(2) 0.6736(2) 0.0401(8) Uani 1 1 d . U . . .
H59A H 0.630629 0.722941 0.676475 0.060 Uiso 1 1 calc R U . . .
H59B H 0.613333 0.644895 0.627187 0.060 Uiso 1 1 calc R U . . .
H59C H 0.715486 0.616929 0.661843 0.060 Uiso 1 1 calc R U . . .
C60 C 0.8712(2) 0.3509(2) 0.59229(19) 0.0262(6) Uani 1 1 d . U . . .
H60A H 0.942697 0.303403 0.551948 0.039 Uiso 1 1 calc R U . . .
H60B H 0.886029 0.373382 0.639435 0.039 Uiso 1 1 calc R U . . .
H60C H 0.844970 0.402753 0.561625 0.039 Uiso 1 1 calc R U . . .
C61 C 0.8319(2) 0.22250(19) 0.66683(17) 0.0214(6) Uani 1 1 d . U . . .
H61A H 0.902472 0.180469 0.620646 0.032 Uiso 1 1 calc R U . . .
H61B H 0.777182 0.190615 0.690786 0.032 Uiso 1 1 calc R U . . .
H61C H 0.851815 0.241407 0.712628 0.032 Uiso 1 1 calc R U . . .
C53A C 1.1363(8) -0.1965(7) 0.7304(9) 0.053(3) Uani 0.351(6) 1 d D U P A 2
H53D H 1.217776 -0.232589 0.718970 0.079 Uiso 0.351(6) 1 calc R U P A 2
H53E H 1.116411 -0.215443 0.684632 0.079 Uiso 0.351(6) 1 calc R U P A 2
H53F H 1.086634 -0.207621 0.786364 0.079 Uiso 0.351(6) 1 calc R U P A 2
C40A C 1.1178(9) -0.0948(9) 0.7325(8) 0.035(2) Uani 0.351(6) 1 d D U P A 2
C52A C 1.1510(13) -0.0661(13) 0.8013(9) 0.039(3) Uani 0.351(6) 1 d D U P A 2
H52D H 1.231114 -0.105486 0.791007 0.058 Uiso 0.351(6) 1 calc R U P A 2
H52E H 1.098836 -0.072835 0.858256 0.058 Uiso 0.351(6) 1 calc R U P A 2
H52F H 1.144709 -0.001117 0.799599 0.058 Uiso 0.351(6) 1 calc R U P A 2
C41A C 1.1877(7) -0.0733(9) 0.6446(6) 0.049(3) Uani 0.351(6) 1 d D U P A 2
H41D H 1.268120 -0.117323 0.623627 0.074 Uiso 0.351(6) 1 calc R U P A 2
H41E H 1.186409 -0.010000 0.650447 0.074 Uiso 0.351(6) 1 calc R U P A 2
H41F H 1.153578 -0.078950 0.603335 0.074 Uiso 0.351(6) 1 calc R U P A 2

loop_
_atom_site_aniso_label
_atom_site_aniso_U_11
_atom_site_aniso_U_22
_atom_site_aniso_U_33
_atom_site_aniso_U_23
_atom_site_aniso_U_13
_atom_site_aniso_U_12
Fe1 0.0120(2) 0.0149(2) 0.0182(2) 0.00502(16) -0.00422(16) -0.00374(16)
Si1 0.0251(4) 0.0217(4) 0.0168(4) -0.0003(3) -0.0071(3) -0.0044(3)
O1 0.0112(8) 0.0205(10) 0.0179(9) 0.0052(7) -0.0066(7) -0.0055(7)
N1 0.0113(9) 0.0160(11) 0.0175(11) 0.0033(9) -0.0051(8) -0.0029(8)
C1 0.0123(11) 0.0151(13) 0.0245(13) 0.0032(10) -0.0048(10) -0.0012(10)
Si2 0.0104(3) 0.0160(4) 0.0138(4) 0.0024(3) -0.0038(3) -0.0031(3)
O2 0.0466(13) 0.0247(12) 0.0538(15) 0.0034(11) -0.0304(12) -0.0145(10)
N2 0.0122(9) 0.0184(11) 0.0165(10) 0.0042(9) -0.0048(8) -0.0048(8)
C2 0.0183(12) 0.0236(15) 0.0272(15) 0.0040(12) -0.0094(11) -0.0049(11)
P3 0.0110(3) 0.0147(4) 0.0154(3) 0.0039(3) -0.0039(2) -0.0032(3)
O3 0.0240(10) 0.0224(11) 0.0295(11) 0.0119(9) -0.0089(8) -0.0034(8)
C3 0.0229(13) 0.0248(16) 0.0422(17) 0.0097(13) -0.0192(13) -0.0027(12)
P4 0.0101(3) 0.0133(4) 0.0148(3) 0.0022(3) -0.0031(2) -0.0025(3)
O4 0.0210(10) 0.0372(13) 0.0309(12) 0.0133(10) 0.0026(9) 0.0021(9)
C4 0.0207(13) 0.0213(16) 0.0469(18) 0.0006(13) -0.0109(13) 0.0032(12)
C5 0.0234(13) 0.0240(16) 0.0340(16) -0.0054(13) -0.0070(12) -0.0010(12)
C6 0.0186(12) 0.0214(15) 0.0252(14) -0.0010(11) -0.0097(11) 0.0001(11)
C7 0.0161(11) 0.0184(13) 0.0142(12) 0.0041(10) -0.0084(9) -0.0047(10)
C10 0.0129(11) 0.0237(15) 0.0201(13) 0.0046(11) -0.0026(10) -0.0065(10)
C11 0.0285(15) 0.044(2) 0.0224(15) 0.0112(13) -0.0041(12) -0.0164(14)
C12 0.0096(10) 0.0161(13) 0.0145(12) -0.0011(10) -0.0037(9) -0.0001(9)
C13 0.0121(10) 0.0161(13) 0.0132(12) 0.0041(10) -0.0051(9) -0.0032(9)
C14 0.078(3) 0.0269(19) 0.0291(18) -0.0027(14) -0.0175(18) -0.0170(18)
C15 0.0158(11) 0.0212(14) 0.0208(13) 0.0096(11) -0.0073(10) -0.0076(10)
C16 0.0335(15) 0.0257(16) 0.0327(17) 0.0087(13) -0.0120(13) -0.0168(13)
C17 0.0170(12) 0.0265(16) 0.0375(17) 0.0073(13) -0.0078(12) -0.0125(12)
C18 0.0120(12) 0.0284(17) 0.0400(18) 0.0062(13) -0.0043(11) -0.0052(11)
C19 0.0114(10) 0.0154(13) 0.0162(12) 0.0045(10) -0.0024(9) -0.0030(10)
C20 0.0131(11) 0.0168(13) 0.0162(12) 0.0047(10) -0.0028(9) -0.0047(10)
C21 0.0157(12) 0.0244(15) 0.0262(14) 0.0007(11) -0.0091(10) -0.0032(11)
C22 0.0123(11) 0.0279(15) 0.0351(16) 0.0013(12) -0.0071(11) -0.0016(11)
C23 0.0136(12) 0.0211(15) 0.0299(15) -0.0030(12) -0.0029(10) -0.0013(11)
C24 0.0142(11) 0.0162(13) 0.0198(13) 0.0040(10) -0.0021(9) -0.0049(10)
C25 0.0116(10) 0.0149(13) 0.0139(12) 0.0019(10) -0.0038(9) -0.0029(9)
C26 0.0117(10) 0.0168(13) 0.0171(12) 0.0024(10) -0.0054(9) -0.0024(10)
C27 0.0168(11) 0.0170(13) 0.0152(12) -0.0001(10) -0.0040(9) -0.0027(10)
C28 0.0169(11) 0.0169(13) 0.0200(13) 0.0047(10) -0.0094(10) -0.0039(10)
C29 0.0138(11) 0.0212(14) 0.0208(13) 0.0058(11) -0.0059(10) -0.0069(10)
C30 0.0117(10) 0.0190(13) 0.0142(12) 0.0054(10) -0.0055(9) -0.0053(10)
C31 0.0299(15) 0.041(2) 0.0184(15) -0.0037(13) -0.0015(12) -0.0007(14)
C32 0.0284(14) 0.0398(19) 0.0249(15) 0.0032(13) -0.0117(12) -0.0122(14)
C33 0.0184(12) 0.0313(17) 0.0305(16) 0.0180(13) -0.0112(11) -0.0117(12)
C34 0.0208(13) 0.0306(17) 0.0249(15) 0.0117(12) -0.0093(11) -0.0078(12)
C35 0.0207(12) 0.0193(14) 0.0331(16) 0.0123(12) -0.0117(11) -0.0069(11)
C36 0.0176(11) 0.0172(14) 0.0192(13) 0.0039(11) -0.0020(10) -0.0081(10)
C37 0.0193(12) 0.0208(15) 0.0288(15) 0.0100(12) -0.0071(11) -0.0017(11)
C38 0.0158(11) 0.0203(14) 0.0143(12) 0.0025(10) -0.0050(9) -0.0041(10)
C39 0.0232(13) 0.0372(18) 0.0202(14) 0.0016(13) -0.0089(11) -0.0057(13)
C40 0.013(2) 0.030(3) 0.047(3) -0.007(2) -0.009(2) 0.0012(19)
C41 0.031(3) 0.088(5) 0.053(4) -0.011(3) -0.016(3) 0.026(3)
C42 0.0184(12) 0.0159(14) 0.0208(13) -0.0027(11) -0.0027(10) -0.0029(10)
C43 0.0273(14) 0.0212(15) 0.0272(15) 0.0000(12) -0.0083(12) -0.0078(12)
C44 0.0106(11) 0.0179(13) 0.0172(12) 0.0019(10) -0.0018(9) -0.0025(10)
C45 0.0145(12) 0.0230(15) 0.0225(14) 0.0018(11) -0.0053(10) -0.0034(11)
C46 0.0243(12) 0.0149(13) 0.0188(13) 0.0023(10) -0.0067(10) -0.0076(11)
C47 0.0328(16) 0.0208(17) 0.076(3) 0.0130(17) -0.0258(17) -0.0062(14)
C48 0.0122(11) 0.0170(13) 0.0195(13) 0.0050(10) -0.0016(9) -0.0051(10)
C49 0.0161(12) 0.0216(15) 0.0157(13) 0.0020(11) -0.0009(10) -0.0035(11)
C50 0.0187(12) 0.0233(15) 0.0183(13) 0.0033(11) -0.0024(10) -0.0056(11)
C51 0.0197(12) 0.0214(14) 0.0214(14) 0.0009(11) -0.0060(10) -0.0070(11)
C52 0.015(3) 0.043(4) 0.098(7) 0.000(4) -0.015(4) -0.010(3)
C53 0.027(2) 0.040(3) 0.073(4) 0.019(3) -0.023(3) -0.002(2)
C54 0.0264(14) 0.0378(19) 0.0206(15) -0.0043(13) -0.0008(12) -0.0064(13)
C55 0.0366(15) 0.0226(15) 0.0183(14) -0.0002(11) -0.0132(12) -0.0052(13)
C56 0.0149(11) 0.0195(14) 0.0144(12) 0.0015(10) -0.0014(9) -0.0036(10)
C57 0.0208(12) 0.0227(15) 0.0171(13) 0.0005(11) -0.0030(10) -0.0065(11)
C58 0.0401(17) 0.0281(17) 0.0332(17) 0.0038(13) -0.0155(14) -0.0135(14)
C59 0.061(2) 0.0273(18) 0.0258(17) 0.0061(14) -0.0059(15) -0.0208(16)
C60 0.0145(12) 0.0258(16) 0.0309(16) 0.0080(12) -0.0003(11) -0.0082(11)
C61 0.0125(11) 0.0207(14) 0.0215(14) 0.0057(11) -0.0015(10) -0.0006(10)
C53A 0.024(4) 0.040(5) 0.091(7) -0.003(5) -0.031(5) 0.002(4)
C40A 0.010(3) 0.034(4) 0.050(4) -0.008(4) -0.010(3) 0.005(3)
C52A 0.010(5) 0.046(7) 0.048(6) -0.005(5) -0.010(5) 0.004(4)
C41A 0.012(4) 0.071(7) 0.050(5) -0.013(5) 0.000(3) -0.011(4)

_geom_special_details            
;
 All esds (except the esd in the dihedral angle between two l.s. planes)
 are estimated using the full covariance matrix.  The cell esds are taken
 into account individually in the estimation of esds in distances, angles
 and torsion angles; correlations between esds in cell parameters are only
 used when they are defined by crystal symmetry.  An approximate (isotropic)
 treatment of cell esds is used for estimating esds involving l.s. planes.
;
loop_
_geom_bond_atom_site_label_1
_geom_bond_atom_site_label_2
_geom_bond_distance
_geom_bond_site_symmetry_2
_geom_bond_publ_flag
Fe1 P3 2.1132(7) . ?
Fe1 C12 1.982(2) . ?
Fe1 C35 1.780(3) . ?
Fe1 C36 1.806(3) . ?
Fe1 C37 1.804(3) . ?
Si1 Si2 2.3451(10) . ?
Si1 C14 1.862(4) . ?
Si1 C31 1.883(3) . ?
Si1 C32 1.889(3) . ?
O1 Si2 1.8077(19) . ?
O1 C12 1.367(3) . ?
N1 Si2 1.974(2) . ?
N1 C7 1.316(3) . ?
N1 C15 1.480(3) . ?
C1 C2 1.387(4) . ?
C1 C6 1.391(4) . ?
C1 C7 1.498(3) . ?
Si2 N2 1.841(2) . ?
Si2 C7 2.369(3) . ?
Si2 C12 2.273(3) . ?
Si2 C13 1.886(2) . ?
O2 C35 1.153(4) . ?
N2 C7 1.338(3) . ?
N2 C10 1.490(3) . ?
C2 H2 0.9500 . ?
C2 C3 1.390(4) . ?
P3 P4 2.2029(9) . ?
P3 C19 1.845(2) . ?
O3 C36 1.144(3) . ?
C3 H3 0.9500 . ?
C3 C4 1.379(4) . ?
P4 C13 1.759(2) . ?
P4 C25 1.859(3) . ?
O4 C37 1.132(3) . ?
C4 H4 0.9500 . ?
C4 C5 1.376(4) . ?
C5 H5 0.9500 . ?
C5 C6 1.379(4) . ?
C6 H6 0.9500 . ?
C10 C11 1.521(4) . ?
C10 C17 1.532(4) . ?
C10 C18 1.525(4) . ?
C11 H11A 0.9800 . ?
C11 H11B 0.9800 . ?
C11 H11C 0.9800 . ?
C12 C13 1.372(4) . ?
C14 H14A 0.9800 . ?
C14 H14B 0.9800 . ?
C14 H14C 0.9800 . ?
C15 C16 1.521(4) . ?
C15 C33 1.524(3) . ?
C15 C34 1.527(4) . ?
C16 H16A 0.9800 . ?
C16 H16B 0.9800 . ?
C16 H16C 0.9800 . ?
C17 H17A 0.9800 . ?
C17 H17B 0.9800 . ?
C17 H17C 0.9800 . ?
C18 H18A 0.9800 . ?
C18 H18B 0.9800 . ?
C18 H18C 0.9800 . ?
C19 C20 1.419(4) . ?
C19 C24 1.447(3) . ?
C20 C21 1.393(3) . ?
C20 C38 1.552(3) . ?
C21 H21 0.9500 . ?
C21 C22 1.370(4) . ?
C22 C23 1.371(4) . ?
C22 C40 1.555(7) . ?
C22 C40A 1.544(11) . ?
C23 H23 0.9500 . ?
C23 C24 1.402(3) . ?
C24 C42 1.563(4) . ?
C25 C26 1.438(3) . ?
C25 C30 1.447(3) . ?
C26 C27 1.386(4) . ?
C26 C44 1.564(3) . ?
C27 H27 0.9500 . ?
C27 C28 1.380(4) . ?
C28 C29 1.391(4) . ?
C28 C46 1.533(4) . ?
C29 H29 0.9500 . ?
C29 C30 1.374(4) . ?
C30 C48 1.557(3) . ?
C31 H31A 0.9800 . ?
C31 H31B 0.9800 . ?
C31 H31C 0.9800 . ?
C32 H32A 0.9800 . ?
C32 H32B 0.9800 . ?
C32 H32C 0.9800 . ?
C33 H33A 0.9800 . ?
C33 H33B 0.9800 . ?
C33 H33C 0.9800 . ?
C34 H34A 0.9800 . ?
C34 H34B 0.9800 . ?
C34 H34C 0.9800 . ?
C38 C39 1.535(3) . ?
C38 C50 1.536(3) . ?
C38 C51 1.537(4) . ?
C39 H39A 0.9800 . ?
C39 H39B 0.9800 . ?
C39 H39C 0.9800 . ?
C40 C41 1.517(9) . ?
C40 C52 1.509(9) . ?
C40 C53 1.529(9) . ?
C41 H41A 0.9800 . ?
C41 H41B 0.9800 . ?
C41 H41C 0.9800 . ?
C42 C43 1.523(4) . ?
C42 C54 1.549(4) . ?
C42 C55 1.551(4) . ?
C43 H43A 0.9800 . ?
C43 H43B 0.9800 . ?
C43 H43C 0.9800 . ?
C44 C45 1.540(3) . ?
C44 C56 1.532(4) . ?
C44 C57 1.530(4) . ?
C45 H45A 0.9800 . ?
C45 H45B 0.9800 . ?
C45 H45C 0.9800 . ?
C46 C47 1.519(4) . ?
C46 C58 1.537(4) . ?
C46 C59 1.531(4) . ?
C47 H47A 0.9800 . ?
C47 H47B 0.9800 . ?
C47 H47C 0.9800 . ?
C48 C49 1.527(4) . ?
C48 C60 1.549(3) . ?
C48 C61 1.533(4) . ?
C49 H49A 0.9800 . ?
C49 H49B 0.9800 . ?
C49 H49C 0.9800 . ?
C50 H50A 0.9800 . ?
C50 H50B 0.9800 . ?
C50 H50C 0.9800 . ?
C51 H51A 0.9800 . ?
C51 H51B 0.9800 . ?
C51 H51C 0.9800 . ?
C52 H52A 0.9800 . ?
C52 H52B 0.9800 . ?
C52 H52C 0.9800 . ?
C53 H53A 0.9800 . ?
C53 H53B 0.9800 . ?
C53 H53C 0.9800 . ?
C54 H54A 0.9800 . ?
C54 H54B 0.9800 . ?
C54 H54C 0.9800 . ?
C55 H55A 0.9800 . ?
C55 H55B 0.9800 . ?
C55 H55C 0.9800 . ?
C56 H56A 0.9800 . ?
C56 H56B 0.9800 . ?
C56 H56C 0.9800 . ?
C57 H57A 0.9800 . ?
C57 H57B 0.9800 . ?
C57 H57C 0.9800 . ?
C58 H58A 0.9800 . ?
C58 H58B 0.9800 . ?
C58 H58C 0.9800 . ?
C59 H59A 0.9800 . ?
C59 H59B 0.9800 . ?
C59 H59C 0.9800 . ?
C60 H60A 0.9800 . ?
C60 H60B 0.9800 . ?
C60 H60C 0.9800 . ?
C61 H61A 0.9800 . ?
C61 H61B 0.9800 . ?
C61 H61C 0.9800 . ?
C53A H53D 0.9800 . ?
C53A H53E 0.9800 . ?
C53A H53F 0.9800 . ?
C53A C40A 1.506(14) . ?
C40A C52A 1.505(13) . ?
C40A C41A 1.527(13) . ?
C52A H52D 0.9800 . ?
C52A H52E 0.9800 . ?
C52A H52F 0.9800 . ?
C41A H41D 0.9800 . ?
C41A H41E 0.9800 . ?
C41A H41F 0.9800 . ?

loop_
_geom_angle_atom_site_label_1
_geom_angle_atom_site_label_2
_geom_angle_atom_site_label_3
_geom_angle
_geom_angle_site_symmetry_1
_geom_angle_site_symmetry_3
_geom_angle_publ_flag
C12 Fe1 P3 83.91(7) . . ?
C35 Fe1 P3 127.77(9) . . ?
C35 Fe1 C12 89.02(11) . . ?
C35 Fe1 C36 94.28(12) . . ?
C35 Fe1 C37 99.83(13) . . ?
C36 Fe1 P3 89.43(8) . . ?
C36 Fe1 C12 173.27(11) . . ?
C37 Fe1 P3 130.88(10) . . ?
C37 Fe1 C12 85.78(11) . . ?
C37 Fe1 C36 99.40(12) . . ?
C14 Si1 Si2 109.31(11) . . ?
C14 Si1 C31 105.31(17) . . ?
C14 Si1 C32 108.75(17) . . ?
C31 Si1 Si2 113.75(11) . . ?
C31 Si1 C32 110.59(14) . . ?
C32 Si1 Si2 108.97(10) . . ?
C12 O1 Si2 90.35(15) . . ?
C7 N1 Si2 89.81(16) . . ?
C7 N1 C15 128.7(2) . . ?
C15 N1 Si2 140.77(16) . . ?
C2 C1 C6 119.6(2) . . ?
C2 C1 C7 121.4(2) . . ?
C6 C1 C7 119.1(2) . . ?
Si1 Si2 C7 107.84(7) . . ?
O1 Si2 Si1 99.19(7) . . ?
O1 Si2 N1 157.83(9) . . ?
O1 Si2 N2 94.56(9) . . ?
O1 Si2 C7 127.78(9) . . ?
O1 Si2 C12 36.97(8) . . ?
O1 Si2 C13 73.88(9) . . ?
N1 Si2 Si1 99.84(7) . . ?
N1 Si2 C7 33.74(8) . . ?
N1 Si2 C12 140.64(10) . . ?
N2 Si2 Si1 110.94(7) . . ?
N2 Si2 N1 67.98(9) . . ?
N2 Si2 C7 34.25(9) . . ?
N2 Si2 C12 119.27(9) . . ?
N2 Si2 C13 130.40(10) . . ?
C12 Si2 Si1 110.90(7) . . ?
C12 Si2 C7 140.30(9) . . ?
C13 Si2 Si1 118.43(8) . . ?
C13 Si2 N1 106.42(10) . . ?
C13 Si2 C7 124.69(10) . . ?
C13 Si2 C12 37.07(10) . . ?
C7 N2 Si2 95.01(15) . . ?
C7 N2 C10 131.3(2) . . ?
C10 N2 Si2 133.60(18) . . ?
C1 C2 H2 120.2 . . ?
C3 C2 C1 119.6(3) . . ?
C3 C2 H2 120.2 . . ?
Fe1 P3 P4 111.05(3) . . ?
C19 P3 Fe1 127.17(9) . . ?
C19 P3 P4 116.57(8) . . ?
C2 C3 H3 119.8 . . ?
C4 C3 C2 120.4(3) . . ?
C4 C3 H3 119.8 . . ?
C13 P4 P3 92.95(9) . . ?
C13 P4 C25 113.78(11) . . ?
C25 P4 P3 119.96(8) . . ?
C3 C4 H4 120.0 . . ?
C5 C4 C3 120.0(3) . . ?
C5 C4 H4 120.0 . . ?
C4 C5 H5 119.9 . . ?
C4 C5 C6 120.2(3) . . ?
C6 C5 H5 119.9 . . ?
C1 C6 H6 119.9 . . ?
C5 C6 C1 120.3(3) . . ?
C5 C6 H6 119.9 . . ?
N1 C7 C1 126.5(2) . . ?
N1 C7 Si2 56.45(13) . . ?
N1 C7 N2 107.2(2) . . ?
C1 C7 Si2 176.49(19) . . ?
N2 C7 C1 126.2(2) . . ?
N2 C7 Si2 50.74(12) . . ?
N2 C10 C11 108.2(2) . . ?
N2 C10 C17 107.9(2) . . ?
N2 C10 C18 113.8(2) . . ?
C11 C10 C17 110.5(2) . . ?
C11 C10 C18 109.7(2) . . ?
C18 C10 C17 106.7(2) . . ?
C10 C11 H11A 109.5 . . ?
C10 C11 H11B 109.5 . . ?
C10 C11 H11C 109.5 . . ?
H11A C11 H11B 109.5 . . ?
H11A C11 H11C 109.5 . . ?
H11B C11 H11C 109.5 . . ?
Fe1 C12 Si2 169.67(14) . . ?
O1 C12 Fe1 119.65(18) . . ?
O1 C12 Si2 52.68(11) . . ?
O1 C12 C13 108.4(2) . . ?
C13 C12 Fe1 131.94(18) . . ?
C13 C12 Si2 55.97(13) . . ?
P4 C13 Si2 146.33(15) . . ?
C12 C13 Si2 86.96(16) . . ?
C12 C13 P4 118.53(18) . . ?
Si1 C14 H14A 109.5 . . ?
Si1 C14 H14B 109.5 . . ?
Si1 C14 H14C 109.5 . . ?
H14A C14 H14B 109.5 . . ?
H14A C14 H14C 109.5 . . ?
H14B C14 H14C 109.5 . . ?
N1 C15 C16 114.0(2) . . ?
N1 C15 C33 105.9(2) . . ?
N1 C15 C34 109.8(2) . . ?
C16 C15 C33 108.1(2) . . ?
C16 C15 C34 109.8(2) . . ?
C33 C15 C34 109.2(2) . . ?
C15 C16 H16A 109.5 . . ?
C15 C16 H16B 109.5 . . ?
C15 C16 H16C 109.5 . . ?
H16A C16 H16B 109.5 . . ?
H16A C16 H16C 109.5 . . ?
H16B C16 H16C 109.5 . . ?
C10 C17 H17A 109.5 . . ?
C10 C17 H17B 109.5 . . ?
C10 C17 H17C 109.5 . . ?
H17A C17 H17B 109.5 . . ?
H17A C17 H17C 109.5 . . ?
H17B C17 H17C 109.5 . . ?
C10 C18 H18A 109.5 . . ?
C10 C18 H18B 109.5 . . ?
C10 C18 H18C 109.5 . . ?
H18A C18 H18B 109.5 . . ?
H18A C18 H18C 109.5 . . ?
H18B C18 H18C 109.5 . . ?
C20 C19 P3 120.84(18) . . ?
C20 C19 C24 119.5(2) . . ?
C24 C19 P3 119.54(19) . . ?
C19 C20 C38 125.7(2) . . ?
C21 C20 C19 118.5(2) . . ?
C21 C20 C38 115.7(2) . . ?
C20 C21 H21 118.4 . . ?
C22 C21 C20 123.2(3) . . ?
C22 C21 H21 118.4 . . ?
C21 C22 C40 118.1(4) . . ?
C21 C22 C40A 123.7(6) . . ?
C23 C22 C21 118.0(2) . . ?
C23 C22 C40 123.4(4) . . ?
C23 C22 C40A 117.8(5) . . ?
C22 C23 H23 118.1 . . ?
C22 C23 C24 123.9(3) . . ?
C24 C23 H23 118.1 . . ?
C19 C24 C42 129.0(2) . . ?
C23 C24 C19 116.8(2) . . ?
C23 C24 C42 114.0(2) . . ?
C26 C25 P4 126.15(18) . . ?
C26 C25 C30 118.0(2) . . ?
C30 C25 P4 113.94(18) . . ?
C25 C26 C44 129.5(2) . . ?
C27 C26 C25 117.6(2) . . ?
C27 C26 C44 112.9(2) . . ?
C26 C27 H27 117.6 . . ?
C28 C27 C26 124.8(2) . . ?
C28 C27 H27 117.6 . . ?
C27 C28 C29 116.2(2) . . ?
C27 C28 C46 121.6(2) . . ?
C29 C28 C46 122.0(2) . . ?
C28 C29 H29 118.2 . . ?
C30 C29 C28 123.7(2) . . ?
C30 C29 H29 118.2 . . ?
C25 C30 C48 125.5(2) . . ?
C29 C30 C25 118.8(2) . . ?
C29 C30 C48 115.8(2) . . ?
Si1 C31 H31A 109.5 . . ?
Si1 C31 H31B 109.5 . . ?
Si1 C31 H31C 109.5 . . ?
H31A C31 H31B 109.5 . . ?
H31A C31 H31C 109.5 . . ?
H31B C31 H31C 109.5 . . ?
Si1 C32 H32A 109.5 . . ?
Si1 C32 H32B 109.5 . . ?
Si1 C32 H32C 109.5 . . ?
H32A C32 H32B 109.5 . . ?
H32A C32 H32C 109.5 . . ?
H32B C32 H32C 109.5 . . ?
C15 C33 H33A 109.5 . . ?
C15 C33 H33B 109.5 . . ?
C15 C33 H33C 109.5 . . ?
H33A C33 H33B 109.5 . . ?
H33A C33 H33C 109.5 . . ?
H33B C33 H33C 109.5 . . ?
C15 C34 H34A 109.5 . . ?
C15 C34 H34B 109.5 . . ?
C15 C34 H34C 109.5 . . ?
H34A C34 H34B 109.5 . . ?
H34A C34 H34C 109.5 . . ?
H34B C34 H34C 109.5 . . ?
O2 C35 Fe1 176.8(3) . . ?
O3 C36 Fe1 177.8(2) . . ?
O4 C37 Fe1 176.9(3) . . ?
C39 C38 C20 113.0(2) . . ?
C39 C38 C51 105.6(2) . . ?
C50 C38 C20 111.1(2) . . ?
C50 C38 C39 105.0(2) . . ?
C50 C38 C51 112.2(2) . . ?
C51 C38 C20 109.8(2) . . ?
C38 C39 H39A 109.5 . . ?
C38 C39 H39B 109.5 . . ?
C38 C39 H39C 109.5 . . ?
H39A C39 H39B 109.5 . . ?
H39A C39 H39C 109.5 . . ?
H39B C39 H39C 109.5 . . ?
C41 C40 C22 111.8(5) . . ?
C41 C40 C53 107.3(6) . . ?
C52 C40 C22 110.2(6) . . ?
C52 C40 C41 109.7(7) . . ?
C52 C40 C53 106.1(6) . . ?
C53 C40 C22 111.6(5) . . ?
C40 C41 H41A 109.5 . . ?
C40 C41 H41B 109.5 . . ?
C40 C41 H41C 109.5 . . ?
H41A C41 H41B 109.5 . . ?
H41A C41 H41C 109.5 . . ?
H41B C41 H41C 109.5 . . ?
C43 C42 C24 108.2(2) . . ?
C43 C42 C54 106.5(2) . . ?
C43 C42 C55 109.6(2) . . ?
C54 C42 C24 111.9(2) . . ?
C54 C42 C55 103.9(2) . . ?
C55 C42 C24 116.3(2) . . ?
C42 C43 H43A 109.5 . . ?
C42 C43 H43B 109.5 . . ?
C42 C43 H43C 109.5 . . ?
H43A C43 H43B 109.5 . . ?
H43A C43 H43C 109.5 . . ?
H43B C43 H43C 109.5 . . ?
C45 C44 C26 108.6(2) . . ?
C56 C44 C26 117.1(2) . . ?
C56 C44 C45 108.7(2) . . ?
C57 C44 C26 109.6(2) . . ?
C57 C44 C45 108.4(2) . . ?
C57 C44 C56 104.1(2) . . ?
C44 C45 H45A 109.5 . . ?
C44 C45 H45B 109.5 . . ?
C44 C45 H45C 109.5 . . ?
H45A C45 H45B 109.5 . . ?
H45A C45 H45C 109.5 . . ?
H45B C45 H45C 109.5 . . ?
C28 C46 C58 108.7(2) . . ?
C47 C46 C28 110.7(2) . . ?
C47 C46 C58 109.4(3) . . ?
C47 C46 C59 108.1(3) . . ?
C59 C46 C28 112.5(2) . . ?
C59 C46 C58 107.5(2) . . ?
C46 C47 H47A 109.5 . . ?
C46 C47 H47B 109.5 . . ?
C46 C47 H47C 109.5 . . ?
H47A C47 H47B 109.5 . . ?
H47A C47 H47C 109.5 . . ?
H47B C47 H47C 109.5 . . ?
C49 C48 C30 112.2(2) . . ?
C49 C48 C60 106.1(2) . . ?
C49 C48 C61 111.4(2) . . ?
C60 C48 C30 111.2(2) . . ?
C61 C48 C30 111.1(2) . . ?
C61 C48 C60 104.6(2) . . ?
C48 C49 H49A 109.5 . . ?
C48 C49 H49B 109.5 . . ?
C48 C49 H49C 109.5 . . ?
H49A C49 H49B 109.5 . . ?
H49A C49 H49C 109.5 . . ?
H49B C49 H49C 109.5 . . ?
C38 C50 H50A 109.5 . . ?
C38 C50 H50B 109.5 . . ?
C38 C50 H50C 109.5 . . ?
H50A C50 H50B 109.5 . . ?
H50A C50 H50C 109.5 . . ?
H50B C50 H50C 109.5 . . ?
C38 C51 H51A 109.5 . . ?
C38 C51 H51B 109.5 . . ?
C38 C51 H51C 109.5 . . ?
H51A C51 H51B 109.5 . . ?
H51A C51 H51C 109.5 . . ?
H51B C51 H51C 109.5 . . ?
C40 C52 H52A 109.5 . . ?
C40 C52 H52B 109.5 . . ?
C40 C52 H52C 109.5 . . ?
H52A C52 H52B 109.5 . . ?
H52A C52 H52C 109.5 . . ?
H52B C52 H52C 109.5 . . ?
C40 C53 H53A 109.5 . . ?
C40 C53 H53B 109.5 . . ?
C40 C53 H53C 109.5 . . ?
H53A C53 H53B 109.5 . . ?
H53A C53 H53C 109.5 . . ?
H53B C53 H53C 109.5 . . ?
C42 C54 H54A 109.5 . . ?
C42 C54 H54B 109.5 . . ?
C42 C54 H54C 109.5 . . ?
H54A C54 H54B 109.5 . . ?
H54A C54 H54C 109.5 . . ?
H54B C54 H54C 109.5 . . ?
C42 C55 H55A 109.5 . . ?
C42 C55 H55B 109.5 . . ?
C42 C55 H55C 109.5 . . ?
H55A C55 H55B 109.5 . . ?
H55A C55 H55C 109.5 . . ?
H55B C55 H55C 109.5 . . ?
C44 C56 H56A 109.5 . . ?
C44 C56 H56B 109.5 . . ?
C44 C56 H56C 109.5 . . ?
H56A C56 H56B 109.5 . . ?
H56A C56 H56C 109.5 . . ?
H56B C56 H56C 109.5 . . ?
C44 C57 H57A 109.5 . . ?
C44 C57 H57B 109.5 . . ?
C44 C57 H57C 109.5 . . ?
H57A C57 H57B 109.5 . . ?
H57A C57 H57C 109.5 . . ?
H57B C57 H57C 109.5 . . ?
C46 C58 H58A 109.5 . . ?
C46 C58 H58B 109.5 . . ?
C46 C58 H58C 109.5 . . ?
H58A C58 H58B 109.5 . . ?
H58A C58 H58C 109.5 . . ?
H58B C58 H58C 109.5 . . ?
C46 C59 H59A 109.5 . . ?
C46 C59 H59B 109.5 . . ?
C46 C59 H59C 109.5 . . ?
H59A C59 H59B 109.5 . . ?
H59A C59 H59C 109.5 . . ?
H59B C59 H59C 109.5 . . ?
C48 C60 H60A 109.5 . . ?
C48 C60 H60B 109.5 . . ?
C48 C60 H60C 109.5 . . ?
H60A C60 H60B 109.5 . . ?
H60A C60 H60C 109.5 . . ?
H60B C60 H60C 109.5 . . ?
C48 C61 H61A 109.5 . . ?
C48 C61 H61B 109.5 . . ?
C48 C61 H61C 109.5 . . ?
H61A C61 H61B 109.5 . . ?
H61A C61 H61C 109.5 . . ?
H61B C61 H61C 109.5 . . ?
H53D C53A H53E 109.5 . . ?
H53D C53A H53F 109.5 . . ?
H53E C53A H53F 109.5 . . ?
C40A C53A H53D 109.5 . . ?
C40A C53A H53E 109.5 . . ?
C40A C53A H53F 109.5 . . ?
C53A C40A C22 104.7(9) . . ?
C53A C40A C41A 111.2(10) . . ?
C52A C40A C22 109.6(10) . . ?
C52A C40A C53A 109.6(12) . . ?
C52A C40A C41A 110.4(11) . . ?
C41A C40A C22 111.2(9) . . ?
C40A C52A H52D 109.5 . . ?
C40A C52A H52E 109.5 . . ?
C40A C52A H52F 109.5 . . ?
H52D C52A H52E 109.5 . . ?
H52D C52A H52F 109.5 . . ?
H52E C52A H52F 109.5 . . ?
C40A C41A H41D 109.5 . . ?
C40A C41A H41E 109.5 . . ?
C40A C41A H41F 109.5 . . ?
H41D C41A H41E 109.5 . . ?
H41D C41A H41F 109.5 . . ?
H41E C41A H41F 109.5 . . ?

loop_
_geom_torsion_atom_site_label_1
_geom_torsion_atom_site_label_2
_geom_torsion_atom_site_label_3
_geom_torsion_atom_site_label_4
_geom_torsion
_geom_torsion_site_symmetry_1
_geom_torsion_site_symmetry_2
_geom_torsion_site_symmetry_3
_geom_torsion_site_symmetry_4
_geom_torsion_publ_flag
Fe1 P3 C19 C20 -105.1(2) . . . . ?
Fe1 P3 C19 C24 70.6(2) . . . . ?
Fe1 C12 C13 Si2 171.56(19) . . . . ?
Fe1 C12 C13 P4 14.7(3) . . . . ?
Si1 Si2 N2 C7 -91.20(15) . . . . ?
Si1 Si2 N2 C10 86.7(2) . . . . ?
Si1 Si2 C13 P4 54.0(3) . . . . ?
Si1 Si2 C13 C12 -87.50(15) . . . . ?
O1 Si2 N2 C7 167.14(16) . . . . ?
O1 Si2 N2 C10 -15.0(2) . . . . ?
O1 Si2 C13 P4 145.9(3) . . . . ?
O1 Si2 C13 C12 4.37(14) . . . . ?
O1 C12 C13 Si2 -5.86(19) . . . . ?
O1 C12 C13 P4 -162.74(16) . . . . ?
N1 Si2 N2 C7 1.24(15) . . . . ?
N1 Si2 N2 C10 179.1(3) . . . . ?
N1 Si2 C13 P4 -57.2(3) . . . . ?
N1 Si2 C13 C12 161.27(14) . . . . ?
C1 C2 C3 C4 -1.7(4) . . . . ?
Si2 O1 C12 Fe1 -171.68(14) . . . . ?
Si2 O1 C12 C13 6.1(2) . . . . ?
Si2 N1 C7 C1 177.7(2) . . . . ?
Si2 N1 C7 N2 1.7(2) . . . . ?
Si2 N1 C15 C16 -143.7(2) . . . . ?
Si2 N1 C15 C33 -25.0(4) . . . . ?
Si2 N1 C15 C34 92.7(3) . . . . ?
Si2 N2 C7 N1 -1.8(2) . . . . ?
Si2 N2 C7 C1 -177.8(2) . . . . ?
Si2 N2 C10 C11 78.8(3) . . . . ?
Si2 N2 C10 C17 -40.8(3) . . . . ?
Si2 N2 C10 C18 -159.1(2) . . . . ?
Si2 C12 C13 P4 -156.9(2) . . . . ?
N2 Si2 C13 P4 -132.0(2) . . . . ?
N2 Si2 C13 C12 86.48(19) . . . . ?
C2 C1 C6 C5 0.2(4) . . . . ?
C2 C1 C7 N1 84.0(4) . . . . ?
C2 C1 C7 N2 -100.8(3) . . . . ?
C2 C3 C4 C5 1.0(5) . . . . ?
P3 P4 C13 Si2 -147.6(3) . . . . ?
P3 P4 C13 C12 -12.6(2) . . . . ?
P3 P4 C25 C26 -82.4(2) . . . . ?
P3 P4 C25 C30 113.73(17) . . . . ?
P3 C19 C20 C21 176.2(2) . . . . ?
P3 C19 C20 C38 -3.7(4) . . . . ?
P3 C19 C24 C23 -176.7(2) . . . . ?
P3 C19 C24 C42 -1.3(4) . . . . ?
C3 C4 C5 C6 0.3(5) . . . . ?
P4 P3 C19 C20 102.9(2) . . . . ?
P4 P3 C19 C24 -81.5(2) . . . . ?
P4 C25 C26 C27 -152.9(2) . . . . ?
P4 C25 C26 C44 26.2(4) . . . . ?
P4 C25 C30 C29 157.1(2) . . . . ?
P4 C25 C30 C48 -21.9(3) . . . . ?
C4 C5 C6 C1 -0.9(5) . . . . ?
C6 C1 C2 C3 1.1(4) . . . . ?
C6 C1 C7 N1 -95.8(3) . . . . ?
C6 C1 C7 N2 79.4(4) . . . . ?
C7 N1 C15 C16 48.9(4) . . . . ?
C7 N1 C15 C33 167.6(3) . . . . ?
C7 N1 C15 C34 -74.7(3) . . . . ?
C7 C1 C2 C3 -178.7(3) . . . . ?
C7 C1 C6 C5 180.0(3) . . . . ?
C7 Si2 N2 C10 177.9(3) . . . . ?
C7 Si2 C13 P4 -89.0(3) . . . . ?
C7 Si2 C13 C12 129.51(15) . . . . ?
C7 N2 C10 C11 -104.1(3) . . . . ?
C7 N2 C10 C17 136.3(3) . . . . ?
C7 N2 C10 C18 18.1(4) . . . . ?
C10 N2 C7 N1 -179.7(2) . . . . ?
C10 N2 C7 C1 4.3(4) . . . . ?
C10 N2 C7 Si2 -177.9(3) . . . . ?
C12 O1 Si2 Si1 112.70(13) . . . . ?
C12 O1 Si2 N1 -98.4(2) . . . . ?
C12 O1 Si2 N2 -135.21(14) . . . . ?
C12 O1 Si2 C7 -126.09(14) . . . . ?
C12 O1 Si2 C13 -4.38(14) . . . . ?
C12 Si2 N2 C7 138.08(15) . . . . ?
C12 Si2 N2 C10 -44.1(3) . . . . ?
C12 Si2 C13 P4 141.5(4) . . . . ?
C13 Si2 N2 C7 94.47(19) . . . . ?
C13 Si2 N2 C10 -87.7(3) . . . . ?
C13 P4 C25 C26 26.2(3) . . . . ?
C13 P4 C25 C30 -137.68(18) . . . . ?
C15 N1 C7 C1 -10.3(4) . . . . ?
C15 N1 C7 Si2 172.0(3) . . . . ?
C15 N1 C7 N2 173.7(2) . . . . ?
C19 C20 C21 C22 0.3(4) . . . . ?
C19 C20 C38 C39 177.3(3) . . . . ?
C19 C20 C38 C50 59.5(3) . . . . ?
C19 C20 C38 C51 -65.2(3) . . . . ?
C19 C24 C42 C43 -82.6(3) . . . . ?
C19 C24 C42 C54 160.3(3) . . . . ?
C19 C24 C42 C55 41.1(4) . . . . ?
C20 C19 C24 C23 -1.0(4) . . . . ?
C20 C19 C24 C42 174.5(3) . . . . ?
C20 C21 C22 C23 -0.6(5) . . . . ?
C20 C21 C22 C40 -173.2(4) . . . . ?
C20 C21 C22 C40A 170.5(7) . . . . ?
C21 C20 C38 C39 -2.6(3) . . . . ?
C21 C20 C38 C50 -120.4(3) . . . . ?
C21 C20 C38 C51 114.9(3) . . . . ?
C21 C22 C23 C24 0.0(5) . . . . ?
C21 C22 C40 C41 -171.5(5) . . . . ?
C21 C22 C40 C52 -49.2(8) . . . . ?
C21 C22 C40 C53 68.4(6) . . . . ?
C21 C22 C40A C53A 121.2(8) . . . . ?
C21 C22 C40A C52A 3.7(14) . . . . ?
C21 C22 C40A C41A -118.6(9) . . . . ?
C22 C23 C24 C19 0.7(4) . . . . ?
C22 C23 C24 C42 -175.4(3) . . . . ?
C23 C22 C40 C41 16.3(8) . . . . ?
C23 C22 C40 C52 138.6(6) . . . . ?
C23 C22 C40 C53 -103.8(6) . . . . ?
C23 C22 C40A C53A -67.7(10) . . . . ?
C23 C22 C40A C52A 174.8(9) . . . . ?
C23 C22 C40A C41A 52.5(11) . . . . ?
C23 C24 C42 C43 92.9(3) . . . . ?
C23 C24 C42 C54 -24.1(3) . . . . ?
C23 C24 C42 C55 -143.3(3) . . . . ?
C24 C19 C20 C21 0.5(4) . . . . ?
C24 C19 C20 C38 -179.4(2) . . . . ?
C25 P4 C13 Si2 87.7(3) . . . . ?
C25 P4 C13 C12 -137.3(2) . . . . ?
C25 C26 C27 C28 -4.4(4) . . . . ?
C25 C26 C44 C45 -105.4(3) . . . . ?
C25 C26 C44 C56 18.2(4) . . . . ?
C25 C26 C44 C57 136.4(3) . . . . ?
C25 C30 C48 C49 77.6(3) . . . . ?
C25 C30 C48 C60 -163.8(2) . . . . ?
C25 C30 C48 C61 -47.8(3) . . . . ?
C26 C25 C30 C29 -8.2(3) . . . . ?
C26 C25 C30 C48 172.9(2) . . . . ?
C26 C27 C28 C29 -4.0(4) . . . . ?
C26 C27 C28 C46 -179.5(2) . . . . ?
C27 C26 C44 C45 73.7(3) . . . . ?
C27 C26 C44 C56 -162.7(2) . . . . ?
C27 C26 C44 C57 -44.5(3) . . . . ?
C27 C28 C29 C30 6.5(4) . . . . ?
C27 C28 C46 C47 -45.9(3) . . . . ?
C27 C28 C46 C58 74.2(3) . . . . ?
C27 C28 C46 C59 -166.9(3) . . . . ?
C28 C29 C30 C25 -0.4(4) . . . . ?
C28 C29 C30 C48 178.6(2) . . . . ?
C29 C28 C46 C47 138.9(3) . . . . ?
C29 C28 C46 C58 -101.0(3) . . . . ?
C29 C28 C46 C59 17.8(4) . . . . ?
C29 C30 C48 C49 -101.4(3) . . . . ?
C29 C30 C48 C60 17.2(3) . . . . ?
C29 C30 C48 C61 133.2(2) . . . . ?
C30 C25 C26 C27 10.4(3) . . . . ?
C30 C25 C26 C44 -170.6(2) . . . . ?
C38 C20 C21 C22 -179.8(3) . . . . ?
C40 C22 C23 C24 172.3(4) . . . . ?
C44 C26 C27 C28 176.4(2) . . . . ?
C46 C28 C29 C30 -178.0(2) . . . . ?
C40A C22 C23 C24 -171.6(6) . . . . ?

_shelx_res_file                  
;
TITL fepsi_a.res in P-1
    fepsi.res
    created by SHELXL-2018/3 at 14:36:23 on 04-Jul-2023
REM Old TITL
REM SHELXT solution in P-1: R1 0.206, Rweak 0.003, Alpha 0.038
REM <I/s> 0.000 for 0 systematic absences, Orientation as input
REM Formula found by SHELXT: Fe C61 O4 P4
REM #####
CELL 0.71073 13.3341 15.4736 16.8028 89.148 68.098 69.912
ZERR 1 0.0007 0.0009 0.0009 0.004 0.004 0.004
LATT 1
SFAC C H Fe N O P Si
UNIT 118 180 2 4 8 4 4
RIGU
SIMU 0.01 0.02 2
SADI C22 C40 C22 C40A
SADI C40 C41 C40A C41A
SADI C40 C52 C40A C52A
SADI C40 C53 C40A C53A
SADI 0.04 C22 C41 C22 C41A
SADI 0.04 C22 C52 C22 C52A
SADI 0.04 C22 C53 C22 C53A
SADI 0.04 C41 C52 C41A C52A
SADI 0.04 C41 C53 C41A C53A
SADI 0.04 C52 C53 C52A C53A

L.S. 100
PLAN  22
SIZE 0.07 0.173 0.3
TEMP -173.15
CONF
list 4
MORE -1
BOND $H
fmap 2
acta
SHEL 999 0.81
OMIT 1 -1 2
OMIT 1 -1 3
OMIT 1 0 1
OMIT 1 1 2
OMIT -1 1 0
OMIT 0 1 2
OMIT 0 -2 1
OMIT 0 2 0
OMIT 1 2 0
OMIT 1 1 0
OMIT 1 2 1
OMIT -1 -2 1
OMIT 1 0 0
OMIT 0 1 1
OMIT 1 1 1
OMIT 0 0 2
OMIT 2 1 1
OMIT -1 -1 1
OMIT -1 0 1
OMIT 2 1 2
OMIT 2 2 1
OMIT 1 -1 1
OMIT 2 2 2
OMIT 2 1 0
REM <olex2.extras>
REM <HklSrc "%.\\FEPSI.hkl">
REM </olex2.extras>

WGHT    0.170000
FVAR       0.36791   0.64924
FE1   3    0.465768    0.071755    0.839041    11.00000    0.01198    0.01485 =
         0.01821    0.00502   -0.00422   -0.00374
SI1   7    0.339057    0.207961    0.578788    11.00000    0.02511    0.02166 =
         0.01675   -0.00034   -0.00712   -0.00442
O1    5    0.292248    0.183621    0.776271    11.00000    0.01120    0.02052 =
         0.01795    0.00518   -0.00658   -0.00546
N1    4    0.264896    0.409823    0.691516    11.00000    0.01132    0.01599 =
         0.01751    0.00334   -0.00508   -0.00294
C1    1    0.058280    0.521299    0.759961    11.00000    0.01229    0.01512 =
         0.02449    0.00318   -0.00482   -0.00123
SI2   7    0.300070    0.279544    0.714601    11.00000    0.01037    0.01599 =
         0.01385    0.00238   -0.00378   -0.00313
O2    5    0.433889   -0.054542    0.730273    11.00000    0.04664    0.02468 =
         0.05383    0.00342   -0.03039   -0.01450
N2    4    0.144735    0.350241    0.770136    11.00000    0.01220    0.01839 =
         0.01649    0.00416   -0.00479   -0.00477
C2    1    0.004099    0.553934    0.703501    11.00000    0.01832    0.02357 =
         0.02716    0.00400   -0.00944   -0.00491
AFIX  43
H2    2    0.026416    0.516794    0.650859    11.00000   -1.20000
AFIX   0
P3    6    0.600690    0.124888    0.802183    11.00000    0.01104    0.01470 =
         0.01537    0.00392   -0.00395   -0.00325
O3    5    0.604226   -0.080962    0.905417    11.00000    0.02403    0.02241 =
         0.02946    0.01194   -0.00890   -0.00343
C3    1   -0.083028    0.641286    0.724390    11.00000    0.02287    0.02475 =
         0.04221    0.00969   -0.01915   -0.00266
AFIX  43
H3    2   -0.118843    0.664546    0.685137    11.00000   -1.20000
AFIX   0
P4    6    0.564207    0.244548    0.730831    11.00000    0.01014    0.01329 =
         0.01482    0.00221   -0.00314   -0.00245
O4    5    0.239666    0.135417    0.985621    11.00000    0.02105    0.03720 =
         0.03093    0.01326    0.00260    0.00214
C4    1   -0.117804    0.694412    0.801810    11.00000    0.02074    0.02132 =
         0.04695    0.00060   -0.01091    0.00317
AFIX  43
H4    2   -0.178257    0.753667    0.816148    11.00000   -1.20000
AFIX   0
C5    1   -0.064928    0.661581    0.858286    11.00000    0.02336    0.02397 =
         0.03397   -0.00536   -0.00699   -0.00103
AFIX  43
H5    2   -0.089237    0.698116    0.911705    11.00000   -1.20000
AFIX   0
C6    1    0.023266    0.575773    0.837528    11.00000    0.01858    0.02140 =
         0.02519   -0.00097   -0.00972    0.00007
AFIX  43
H6    2    0.060242    0.553786    0.876351    11.00000   -1.20000
AFIX   0
C7    1    0.154327    0.428461    0.739101    11.00000    0.01607    0.01836 =
         0.01418    0.00407   -0.00843   -0.00470
C10   1    0.041739    0.329395    0.827018    11.00000    0.01290    0.02369 =
         0.02015    0.00462   -0.00264   -0.00647
C11   1    0.042452    0.325009    0.917307    11.00000    0.02847    0.04375 =
         0.02240    0.01121   -0.00408   -0.01636
AFIX 137
H11A  2   -0.021267    0.306584    0.954668    11.00000   -1.50000
H11B  2    0.032549    0.386187    0.941180    11.00000   -1.50000
H11C  2    0.116531    0.279431    0.914247    11.00000   -1.50000
AFIX   0
C12   1    0.391090    0.177579    0.786908    11.00000    0.00964    0.01606 =
         0.01449   -0.00113   -0.00366   -0.00006
C13   1    0.421902    0.250516    0.753692    11.00000    0.01206    0.01615 =
         0.01316    0.00411   -0.00506   -0.00315
C14   1    0.352336    0.084621    0.586358    11.00000    0.07766    0.02695 =
         0.02909   -0.00268   -0.01751   -0.01699
AFIX 137
H14A  2    0.371110    0.054008    0.529259    11.00000   -1.50000
H14B  2    0.278711    0.082111    0.627328    11.00000   -1.50000
H14C  2    0.414175    0.052830    0.606469    11.00000   -1.50000
AFIX   0
C15   1    0.320105    0.469665    0.636412    11.00000    0.01582    0.02120 =
         0.02080    0.00958   -0.00734   -0.00759
C16   1    0.281920    0.567003    0.681152    11.00000    0.03346    0.02567 =
         0.03268    0.00867   -0.01204   -0.01684
AFIX 137
H16A  2    0.330810    0.599058    0.644779    11.00000   -1.50000
H16B  2    0.289619    0.563112    0.736991    11.00000   -1.50000
H16C  2    0.200732    0.601543    0.690508    11.00000   -1.50000
AFIX   0
C17   1    0.052050    0.235540    0.789685    11.00000    0.01695    0.02653 =
         0.03754    0.00726   -0.00781   -0.01251
AFIX 137
H17A  2   -0.014559    0.220002    0.826366    11.00000   -1.50000
H17B  2    0.123911    0.187485    0.787773    11.00000   -1.50000
H17C  2    0.053392    0.239095    0.731036    11.00000   -1.50000
AFIX   0
C18   1   -0.073573    0.399922    0.831448    11.00000    0.01199    0.02844 =
         0.04003    0.00624   -0.00432   -0.00524
AFIX 137
H18A  2   -0.136253    0.377636    0.862987    11.00000   -1.50000
H18B  2   -0.070360    0.407935    0.772690    11.00000   -1.50000
H18C  2   -0.088217    0.459522    0.861513    11.00000   -1.50000
AFIX   0
C19   1    0.754365    0.060952    0.782773    11.00000    0.01143    0.01538 =
         0.01616    0.00448   -0.00242   -0.00302
C20   1    0.799796    0.073362    0.844011    11.00000    0.01314    0.01675 =
         0.01617    0.00467   -0.00277   -0.00467
C21   1    0.914517    0.019332    0.828718    11.00000    0.01574    0.02443 =
         0.02619    0.00069   -0.00908   -0.00318
AFIX  43
H21   2    0.944617    0.027577    0.869946    11.00000   -1.20000
AFIX   0
C22   1    0.986101   -0.045109    0.757171    11.00000    0.01228    0.02792 =
         0.03513    0.00132   -0.00715   -0.00161
C23   1    0.941668   -0.057168    0.698375    11.00000    0.01358    0.02108 =
         0.02994   -0.00303   -0.00290   -0.00126
AFIX  43
H23   2    0.991245   -0.101876    0.648759    11.00000   -1.20000
AFIX   0
C24   1    0.827419   -0.007438    0.707129    11.00000    0.01416    0.01621 =
         0.01978    0.00399   -0.00207   -0.00489
C25   1    0.572468    0.354902    0.764632    11.00000    0.01160    0.01491 =
         0.01386    0.00191   -0.00385   -0.00285
C26   1    0.482978    0.426125    0.832870    11.00000    0.01169    0.01684 =
         0.01712    0.00244   -0.00544   -0.00240
C27   1    0.480594    0.516127    0.826379    11.00000    0.01682    0.01704 =
         0.01525   -0.00007   -0.00396   -0.00272
AFIX  43
H27   2    0.418260    0.563852    0.869244    11.00000   -1.20000
AFIX   0
C28   1    0.562113    0.541553    0.762224    11.00000    0.01687    0.01688 =
         0.01999    0.00467   -0.00935   -0.00387
C29   1    0.656182    0.469539    0.703672    11.00000    0.01378    0.02115 =
         0.02081    0.00580   -0.00585   -0.00695
AFIX  43
H29   2    0.717707    0.484210    0.662538    11.00000   -1.20000
AFIX   0
C30   1    0.665125    0.378360    0.701981    11.00000    0.01166    0.01905 =
         0.01419    0.00544   -0.00548   -0.00525
C31   1    0.480655    0.203504    0.492369    11.00000    0.02991    0.04123 =
         0.01839   -0.00367   -0.00145   -0.00070
AFIX 137
H31A  2    0.495928    0.166448    0.439463    11.00000   -1.50000
H31B  2    0.543602    0.175123    0.512242    11.00000   -1.50000
H31C  2    0.476121    0.266620    0.480429    11.00000   -1.50000
AFIX   0
C32   1    0.214375    0.269420    0.545625    11.00000    0.02838    0.03984 =
         0.02489    0.00319   -0.01168   -0.01216
AFIX 137
H32A  2    0.241160    0.258307    0.482577    11.00000   -1.50000
H32B  2    0.185388    0.336213    0.564237    11.00000   -1.50000
H32C  2    0.151892    0.245624    0.572857    11.00000   -1.50000
AFIX   0
C33   1    0.450020    0.421886    0.613094    11.00000    0.01836    0.03133 =
         0.03046    0.01803   -0.01123   -0.01174
AFIX 137
H33A  2    0.492170    0.453634    0.569803    11.00000   -1.50000
H33B  2    0.475011    0.356999    0.589431    11.00000   -1.50000
H33C  2    0.466404    0.424305    0.665058    11.00000   -1.50000
AFIX   0
C34   1    0.296823    0.475183    0.553764    11.00000    0.02084    0.03058 =
         0.02487    0.01170   -0.00925   -0.00778
AFIX 137
H34A  2    0.340293    0.509313    0.514800    11.00000   -1.50000
H34B  2    0.213640    0.507440    0.568278    11.00000   -1.50000
H34C  2    0.321597    0.412336    0.525176    11.00000   -1.50000
AFIX   0
C35   1    0.443027   -0.003832    0.774342    11.00000    0.02072    0.01932 =
         0.03315    0.01235   -0.01170   -0.00688
C36   1    0.548839   -0.021171    0.881313    11.00000    0.01757    0.01722 =
         0.01918    0.00390   -0.00205   -0.00815
C37   1    0.327618    0.108579    0.929913    11.00000    0.01926    0.02079 =
         0.02878    0.01002   -0.00706   -0.00169
C38   1    0.732560    0.142808    0.928504    11.00000    0.01583    0.02035 =
         0.01426    0.00250   -0.00502   -0.00409
C39   1    0.804448    0.136162    0.983121    11.00000    0.02317    0.03716 =
         0.02016    0.00161   -0.00895   -0.00574
AFIX 137
H39A  2    0.759106    0.183242    1.034136    11.00000   -1.50000
H39B  2    0.875787    0.146669    0.948484    11.00000   -1.50000
H39C  2    0.824337    0.074334    1.001604    11.00000   -1.50000
AFIX   0
PART 1
C40   1    1.107721   -0.108649    0.752745    21.00000    0.01331    0.03045 =
         0.04690   -0.00682   -0.00925    0.00119
C41   1    1.183016   -0.165835    0.664663    21.00000    0.03092    0.08831 =
         0.05285   -0.01057   -0.01560    0.02564
AFIX 137
H41A  2    1.261593   -0.199212    0.661990    21.00000   -1.50000
H41B  2    1.186184   -0.124705    0.619601    21.00000   -1.50000
H41C  2    1.149910   -0.210527    0.655500    21.00000   -1.50000
AFIX   0
PART 0
C42   1    0.794972   -0.039410    0.635310    11.00000    0.01837    0.01591 =
         0.02079   -0.00270   -0.00268   -0.00294
C43   1    0.740776   -0.111780    0.668095    11.00000    0.02731    0.02124 =
         0.02717   -0.00002   -0.00833   -0.00781
AFIX 137
H43A  2    0.721673   -0.133979    0.623294    11.00000   -1.50000
H43B  2    0.669882   -0.083897    0.720227    11.00000   -1.50000
H43C  2    0.795906   -0.164025    0.681855    11.00000   -1.50000
AFIX   0
C44   1    0.383149    0.418388    0.915732    11.00000    0.01062    0.01787 =
         0.01720    0.00194   -0.00177   -0.00245
C45   1    0.268203    0.458519    0.902798    11.00000    0.01448    0.02301 =
         0.02247    0.00179   -0.00526   -0.00341
AFIX 137
H45A  2    0.204437    0.455848    0.954985    11.00000   -1.50000
H45B  2    0.273219    0.422068    0.853317    11.00000   -1.50000
H45C  2    0.253822    0.523172    0.891863    11.00000   -1.50000
AFIX   0
C46   1    0.553726    0.642844    0.760001    11.00000    0.02431    0.01486 =
         0.01879    0.00229   -0.00671   -0.00755
C47   1    0.430876    0.706847    0.775583    11.00000    0.03280    0.02085 =
         0.07585    0.01300   -0.02576   -0.00621
AFIX 137
H47A  2    0.428465    0.770582    0.769924    11.00000   -1.50000
H47B  2    0.378293    0.704231    0.833950    11.00000   -1.50000
H47C  2    0.406591    0.687031    0.732930    11.00000   -1.50000
AFIX   0
C48   1    0.776040    0.308556    0.629983    11.00000    0.01221    0.01700 =
         0.01953    0.00499   -0.00157   -0.00512
C49   1    0.752015    0.281977    0.553587    11.00000    0.01611    0.02162 =
         0.01573    0.00204   -0.00093   -0.00349
AFIX 137
H49A  2    0.824328    0.239505    0.509221    11.00000   -1.50000
H49B  2    0.721012    0.337987    0.529158    11.00000   -1.50000
H49C  2    0.695287    0.251386    0.573361    11.00000   -1.50000
AFIX   0
C50   1    0.625271    0.123175    0.987898    11.00000    0.01874    0.02330 =
         0.01828    0.00335   -0.00245   -0.00557
AFIX 137
H50A  2    0.591212    0.161343    1.044145    11.00000   -1.50000
H50B  2    0.648129    0.057399    0.995913    11.00000   -1.50000
H50C  2    0.568019    0.138258    0.961531    11.00000   -1.50000
AFIX   0
C51   1    0.701132    0.242795    0.906330    11.00000    0.01972    0.02145 =
         0.02136    0.00094   -0.00603   -0.00699
AFIX 137
H51A  2    0.651111    0.286119    0.959584    11.00000   -1.50000
H51B  2    0.660031    0.250079    0.867518    11.00000   -1.50000
H51C  2    0.772216    0.255944    0.877749    11.00000   -1.50000
AFIX   0
PART 1
C52   1    1.168123   -0.051041    0.773546    21.00000    0.01501    0.04276 =
         0.09832    0.00003   -0.01490   -0.00979
AFIX 137
H52A  2    1.248009   -0.090669    0.763631    21.00000   -1.50000
H52B  2    1.126586   -0.023266    0.834267    21.00000   -1.50000
H52C  2    1.168993   -0.001780    0.736245    21.00000   -1.50000
AFIX   0
C53   1    1.098459   -0.176538    0.819781    21.00000    0.02747    0.03985 =
         0.07283    0.01879   -0.02297   -0.00233
AFIX 137
H53A  2    1.175741   -0.211445    0.818902    21.00000   -1.50000
H53B  2    1.066222   -0.219691    0.805992    21.00000   -1.50000
H53C  2    1.047477   -0.141991    0.877418    21.00000   -1.50000
AFIX   0
PART 0
C54   1    0.903480   -0.087258    0.551561    11.00000    0.02643    0.03778 =
         0.02062   -0.00427   -0.00077   -0.00641
AFIX 137
H54A  2    0.879068   -0.098387    0.505654    11.00000   -1.50000
H54B  2    0.951133   -0.146550    0.562460    11.00000   -1.50000
H54C  2    0.948909   -0.047116    0.533566    11.00000   -1.50000
AFIX   0
C55   1    0.713601    0.038079    0.603958    11.00000    0.03657    0.02257 =
         0.01830   -0.00021   -0.01315   -0.00523
AFIX 137
H55A  2    0.706961    0.011782    0.554273    11.00000   -1.50000
H55B  2    0.745797    0.086849    0.586868    11.00000   -1.50000
H55C  2    0.636641    0.064558    0.650927    11.00000   -1.50000
AFIX   0
C56   1    0.397060    0.321554    0.943349    11.00000    0.01485    0.01951 =
         0.01439    0.00148   -0.00143   -0.00357
AFIX 137
H56A  2    0.331195    0.325990    0.997099    11.00000   -1.50000
H56B  2    0.469327    0.295748    0.952754    11.00000   -1.50000
H56C  2    0.399555    0.280986    0.897857    11.00000   -1.50000
AFIX   0
C57   1    0.372551    0.475662    0.993877    11.00000    0.02083    0.02275 =
         0.01705    0.00052   -0.00299   -0.00648
AFIX 137
H57A  2    0.315684    0.465578    1.046613    11.00000   -1.50000
H57B  2    0.347030    0.541627    0.986719    11.00000   -1.50000
H57C  2    0.448147    0.456477    0.998365    11.00000   -1.50000
AFIX   0
C58   1    0.588226    0.669495    0.831036    11.00000    0.04009    0.02814 =
         0.03325    0.00377   -0.01547   -0.01348
AFIX 137
H58A  2    0.584806    0.733754    0.829512    11.00000   -1.50000
H58B  2    0.667372    0.628079    0.821227    11.00000   -1.50000
H58C  2    0.534504    0.663647    0.887675    11.00000   -1.50000
AFIX   0
C59   1    0.635666    0.658292    0.673602    11.00000    0.06061    0.02732 =
         0.02583    0.00612   -0.00586   -0.02078
AFIX 137
H59A  2    0.630629    0.722941    0.676475    11.00000   -1.50000
H59B  2    0.613333    0.644895    0.627187    11.00000   -1.50000
H59C  2    0.715486    0.616929    0.661843    11.00000   -1.50000
AFIX   0
C60   1    0.871169    0.350913    0.592286    11.00000    0.01453    0.02578 =
         0.03086    0.00801   -0.00034   -0.00820
AFIX 137
H60A  2    0.942697    0.303403    0.551948    11.00000   -1.50000
H60B  2    0.886029    0.373382    0.639435    11.00000   -1.50000
H60C  2    0.844970    0.402753    0.561625    11.00000   -1.50000
AFIX   0
C61   1    0.831915    0.222502    0.666834    11.00000    0.01252    0.02070 =
         0.02145    0.00573   -0.00151   -0.00058
AFIX 137
H61A  2    0.902472    0.180469    0.620646    11.00000   -1.50000
H61B  2    0.777182    0.190615    0.690786    11.00000   -1.50000
H61C  2    0.851815    0.241407    0.712628    11.00000   -1.50000
AFIX   0
PART 2
C53A  1    1.136266   -0.196488    0.730432   -21.00000    0.02371    0.03993 =
         0.09146   -0.00310   -0.03075    0.00209
AFIX 137
H53D  2    1.217776   -0.232589    0.718970   -21.00000   -1.50000
H53E  2    1.116411   -0.215443    0.684632   -21.00000   -1.50000
H53F  2    1.086634   -0.207621    0.786364   -21.00000   -1.50000
AFIX   0
C40A  1    1.117795   -0.094794    0.732474   -21.00000    0.00978    0.03393 =
         0.04999   -0.00819   -0.00986    0.00550
C52A  1    1.151012   -0.066050    0.801343   -21.00000    0.00956    0.04638 =
         0.04810   -0.00514   -0.00973    0.00357
AFIX 137
H52D  2    1.231114   -0.105486    0.791007   -21.00000   -1.50000
H52E  2    1.098836   -0.072835    0.858256   -21.00000   -1.50000
H52F  2    1.144709   -0.001117    0.799599   -21.00000   -1.50000
AFIX   0
C41A  1    1.187736   -0.073347    0.644605   -21.00000    0.01234    0.07108 =
         0.04998   -0.01318   -0.00046   -0.01054
AFIX 137
H41D  2    1.268120   -0.117323    0.623627   -21.00000   -1.50000
H41E  2    1.186409   -0.010000    0.650447   -21.00000   -1.50000
H41F  2    1.153578   -0.078950    0.603335   -21.00000   -1.50000
AFIX   0
HKLF 4


REM  fepsi_a.res in P-1
REM wR2 = 0.2052, GooF = S = 1.015, Restrained GooF = 0.976 for all data
REM R1 = 0.0585 for 9426 Fo > 4sig(Fo) and 0.0736 for all 11773 data
REM 698 parameters refined using 1170 restraints

END

WGHT      0.1367      0.0000

REM Highest difference peak  1.237,  deepest hole -1.285,  1-sigma level  0.119
Q1    1   0.5067  0.1315  0.8112  11.00000  0.05    1.24
Q2    1   0.5450  0.0850  0.8534  11.00000  0.05    1.15
Q3    1   0.5623  0.0676  0.8343  11.00000  0.05    1.06
Q4    1   0.4271  0.0138  0.8640  11.00000  0.05    1.03
Q5    1   0.5386  0.1039  0.7769  11.00000  0.05    0.91
Q6    1   0.3791  0.0593  0.8283  11.00000  0.05    0.74
Q7    1   0.4071  0.0301  0.8924  11.00000  0.05    0.72
Q8    1   0.4616  0.2308  0.7290  11.00000  0.05    0.71
Q9    1   0.4923  0.2152  0.7074  11.00000  0.05    0.68
Q10   1   0.3730  0.2882  0.7255  11.00000  0.05    0.67
Q11   1   0.2798  0.2139  0.7328  11.00000  0.05    0.67
Q12   1   0.3293  0.3468  0.6880  11.00000  0.05    0.64
Q13   1   0.6185  0.1860  0.7834  11.00000  0.05    0.63
Q14   1   0.5994  0.1743  0.7254  11.00000  0.05    0.62
Q15   1   0.5969  0.3006  0.7017  11.00000  0.05    0.61
Q16   1   0.5558  0.6652  0.6699  11.00000  0.05    0.59
Q17   1   0.3974  0.0955  0.9015  11.00000  0.05    0.58
Q18   1   0.3654  0.0569  0.9112  11.00000  0.05    0.57
Q19   1   0.3971  0.1490  0.8565  11.00000  0.05    0.56
Q20   1   0.3066  0.2426  0.6527  11.00000  0.05    0.56
Q21   1   0.4134  0.0336  0.7976  11.00000  0.05    0.55
Q22   1   0.4223  0.1308  0.7865  11.00000  0.05    0.55
;
_shelx_res_checksum              19338
_shelx_hkl_file                  
;
  -7  -2  -7  133.50    4.77   0
  -6  -7  -5 1385.44   11.55   0
  -6  -6  -5  764.02    8.98   0
  -5  -4  -4  294.73    5.35   0
  -5   0  -5  272.31    5.84   0
  -5   4  -7  164.00    5.30   0
  -3   5  -5 1439.23   12.60   0
   0   7  -3    3.96    1.31   0
   4  -8   2  349.06    8.00   0
   5  -5   3   70.08    4.37   0
   7  -7   3  199.25    7.83   0
   7   4   3  166.39    5.41   0
   8  -7   3    1.20    4.10   0
   8  -3   4   56.42    4.72   0
   8   1   4   49.35    4.09   0
   9  -9   2    0.35    4.56   0
   9  -7   3    3.43    4.54   0
   9   2   4   -1.50    3.39   0
   9   6   3    2.20    2.97   0
  10   3   4  388.58   10.15   0
  11  -3   4   37.93    5.89   0
  11   7   3  261.49    8.42   0
  12  -2   4  181.54    9.39   0
  13  -1   4    7.62    4.27   0
  13   0   4   -0.39    4.62   0
  13   3   4  111.06    7.44   0
  13   7   3   22.95    4.98   0
  14  -7   1  -16.91    6.23   0
  15  -4   2   -0.10    6.59   0
  15   6   3   39.31    6.43   0
  16   2   3   -3.38    5.88   0
  16   3   3    0.28    6.00   0
  16   4   3    1.43    5.45   0
  17   6   2   -0.60    4.95   0
  -6  -5  -5  164.75    4.66   0
  -4   3  -5   -0.55    2.26   0
  -3   1  -3 1344.89   10.49   0
  -1   7  -4  307.79    5.24   0
   1  -6   1   52.43    2.48   0
   3  -6   2   96.13    4.13   0
   3   0   2  620.17    7.11   0
   5   0   3   95.57    3.94   0
   6  -9   2   83.61    5.76   0
   6  -6   3  103.90    5.80   0
   7  -9   2   10.96    4.67   0
   8  -9   2   -1.00    4.21   0
   8  -2   4  196.33    7.38   0
   8   5   3  229.95    6.58   0
  10  -3   4  232.56    9.13   0
  11  -6   3   13.88    5.54   0
  11  -2   4  289.11   10.63   0
  11   3   4  167.14    7.86   0
  12  -5   3    7.86    5.41   0
  12  -1   4    6.63    5.58   0
  12   3   4   86.07    6.33   0
  12   7   3  250.66    8.89   0
  13  -4   3   -0.11    5.02   0
  13   1   4    0.49    4.09   0
  13   2   4   43.10    5.60   0
  14  -5   2    0.67    6.02   0
  15  -1   3   75.36    8.14   0
  16  -2   2    5.76    6.48   0
  17   1   2    2.08    6.11   0
  17   2   2    0.44    6.22   0
  -6   2  -7   85.46    4.60   0
  -2  -5  -1   69.45    0.99   0
  -2   7  -5    2.27    2.26   0
   1   7  -2    0.85    1.06   0
   5  -4   3  647.80   10.66   0
   6   2   3    5.76    2.54   0
   9  -2   4  314.38    9.76   0
   9   0   4  161.40    7.46   0
   9   1   4   32.05    4.19   0
   9   8   2  132.38    5.45   0
  10  -6   3   23.99    5.71   0
  10  -2   4    8.41    4.64   0
  10   2   4    3.88    3.52   0
  10   6   3    1.04    3.38   0
  11  -1   4    3.49    4.93   0
  11   2   4   43.80    5.60   0
  12  -7   2   -1.51    5.61   0
  12   0   4   11.59    4.59   0
  12   1   4  125.01    7.96   0
  12   2   4  368.41   11.49   0
  13  -6   2   -2.61    6.59   0
  14  -2   3   13.58    5.86   0
  14   6   3   63.05    6.73   0
  15   0   3  115.03    9.02   0
  15   1   3    3.01    5.77   0
  15   4   3    0.49    5.36   0
  16  -1   2   13.92    7.11   0
  16   7   2    4.30    5.85   0
  17   3   2   -0.13    6.01   0
  17   4   2   -0.03    5.69   0
  18   6   1   -0.58    5.82   0
  -7  -1  -7  170.68    5.96   0
  -6  -4  -5    4.38    2.41   0
  -6   0  -6  322.93    7.34   0
  -5  -3  -4  101.12    3.67   0
  -4   1  -4  848.73    9.67   0
  -4   5  -6  429.65    8.12   0
   5  -8   2  178.61    7.20   0
   5  -3   3   99.82    4.79   0
   5  -2   3  385.25    8.07   0
   5  -1   3    3.70    2.20   0
   5   4   2   13.65    2.10   0
   7  -6   3  347.71   10.12   0
   8  -6   3   54.36    5.74   0
   9  -6   3    9.11    5.03   0
  10  -1   4   47.58    5.38   0
  10   0   4   18.19    4.37   0
  11  -5   3    7.31    5.47   0
  11   0   4    1.19    3.91   0
  11   1   4  138.60    7.55   0
  12  -8   1    0.05    5.50   0
  13  -3   3    6.08    5.46   0
  13   6   3  601.13   14.55   0
  14  -6   1   -1.79    6.12   0
  14   5   3   48.75    6.71   0
  15  -3   2   11.90    6.06   0
  15   2   3    2.50    5.32   0
  15   3   3   45.37    7.12   0
  -7  -5  -6  179.68    5.59   0
  -5   3  -6   32.04    3.41   0
   1  -5   1 1957.11   11.83   0
   2  -8   1  104.81    4.27   0
   3  -5   2  467.66    7.99   0
   4  -7   2  269.05    7.40   0
   7   3   3  802.10   11.93   0
   8   7   2   27.56    3.24   0
   9  -8   2    1.28    5.32   0
  10   8   2  128.57    6.44   0
  11  -7   2   14.78    6.44   0
  12  -4   3  105.51    7.96   0
  13  -5   2   21.42    7.41   0
  14  -4   2    1.03    6.40   0
  14  -1   3  157.93    9.76   0
  14   0   3   42.61    6.85   0
  14   4   3    1.87    5.27   0
  15   7   2    0.95    5.35   0
  16   0   2   26.04    6.71   0
  16   1   2   16.11    7.11   0
  16   5   2   78.47    8.45   0
  -6  -3  -5  945.89   11.39   0
  -5   1  -5  101.71    4.44   0
  -3   7  -6  403.59    7.87   0
   3  -1   2  298.67    5.52   0
   4   2   2   20.30    2.18   0
   6   1   3  221.18    6.58   0
   6   5   2  229.90    5.77   0
   7  -5   3   21.11    4.50   0
   7   6   2  280.27    6.80   0
   8  -8   2   29.29    5.72   0
   8   4   3  483.87   10.02   0
  10  -5   3    3.81    5.12   0
  13  -2   3    0.18    5.31   0
  13   5   3   84.93    7.23   0
  14   1   3   13.61    5.88   0
  15  -4   1   -2.29    6.45   0
  16   2   2    8.46    6.58   0
  16   3   2    2.95    6.90   0
  16   4   2  204.97   11.57   0
  17   6   1    2.73    5.92   0
  -7  -4  -6  806.73   11.29   0
  -5   5  -7   -0.56    3.00   0
   1  -4   1  382.23    5.14   0
   1  -3   1    2.33    1.27   0
   3  -4   2  144.86    4.68   0
   6  -4   3   94.79    5.36   0
   7  -8   2    6.15    4.47   0
   8  -5   3    6.15    4.73   0
   9  -5   3   26.71    4.97   0
  10  -7   2   48.32    7.23   0
  10   5   3    5.99    3.98   0
  11  -8   1   -1.38    5.82   0
  11   5   3    0.67    4.59   0
  11   8   2  103.93    6.48   0
  12   5   3    7.34    4.94   0
  12   8   2  164.62    8.02   0
  13  -1   3    3.78    5.44   0
  13   4   3   23.13    6.02   0
  14  -5   1    1.57    6.95   0
  14  -3   2    4.36    6.65   0
  14   7   2    3.30    5.28   0
  15  -1   2   31.48    7.62   0
  15   6   2    8.15    6.12   0
  17   3   1    0.70    6.47   0
  17   5   1    1.34    6.25   0
  -8  -6  -7  507.80    9.55   0
  -5  -2  -4  317.77    6.42   0
  -3   4  -4 2466.90   17.03   0
  -2   4  -3  559.50    7.27   0
  -1   1  -1   -0.27    0.56   0
   3  -3   2  385.86    6.92   0
   3  -2   2 1321.67   11.86   0
   4   5   1  779.44    7.33   0
   5  -7   2  209.04    7.60   0
   6  -3   3 1238.87   16.30   0
   6   0   3 1111.12   14.23   0
   7  -4   3   22.00    4.63   0
   7   2   3  146.47    6.04   0
  11  -6   2    4.56    6.04   0
  12   4   3   20.01    5.74   0
  13  -6   1   -1.96    6.45   0
  13  -4   2    8.16    6.17   0
  13   0   3    1.01    5.33   0
  13   3   3   13.63    6.20   0
  14  -6   0   -4.69    6.62   0
  15  -3   1   15.24    8.44   0
  15   0   2    7.22    6.69   0
  15   5   2   81.15    8.43   0
  16  -1   1    7.93    6.81   0
  -8  -5  -7  303.61    7.85   0
  -7  -3  -6   34.94    3.72   0
  -6   1  -6  554.32   10.03   0
  -3  -2  -2    0.72    1.11   0
   6  -2   3   79.07    4.77   0
   8  -4   3    2.14    4.71   0
   9  -7   2   31.17    6.18   0
  11   4   3   34.73    5.88   0
  12  -8   0   -2.93    6.34   0
  13  -7   0   -2.39    6.89   0
  13   7   2    2.14    5.23   0
  14  -4   1   -0.86    6.95   0
  14   6   2   -1.64    5.56   0
  15   1   2    3.74    5.67   0
  15   2   2    3.56    6.37   0
  15   3   2  149.37   10.37   0
  16   0   1   37.49    8.53   0
  -8  -4  -7   -1.31    3.23   0
  -6  -2  -5  131.39    4.84   0
  -4   4  -5   27.24    3.21   0
  -2   6  -4    9.30    2.31   0
  -1  -9  -1    1.75    1.61   0
   2  -7   1   69.77    3.81   0
   6  -7   2  156.21    7.58   0
   7  -7   2  145.54    7.80   0
   7   1   3   -1.46    3.11   0
   8  -9   1   41.41    6.64   0
   8  -7   2   -0.62    4.73   0
  10  -8   1    1.22    5.98   0
  10  -6   2   -2.00    5.90   0
  10   7   2   12.47    4.59   0
  11  -2   3    5.09    4.85   0
  12   1   3   -1.25    5.75   0
  12   2   3   21.63    6.17   0
  12   7   2    3.43    4.76   0
  13  -5   1    0.86    6.56   0
  13  -3   2    0.39    5.88   0
  14  -1   2  178.35   11.18   0
  15  -2   1   15.47    7.87   0
  16   2   1   12.79    7.48   0
  16   5   1   36.34    7.80   0
  16   6   1   -0.73    6.49   0
  -3   2  -3  318.97    5.94   0
  -1   4  -2    5.78    1.46   0
  -1   6  -3  185.44    4.18   0
   4   1   2 1439.27   12.75   0
   5  -9   1   95.55    6.34   0
   5   3   2   20.73    2.65   0
   6  -9   1  166.98    8.40   0
   7  -9   1  145.35    8.40   0
   8   2   3   -0.40    3.80   0
  10   3   3   33.24    5.54   0
  11  -7   1    1.87    6.27   0
  11  -5   2   60.59    7.24   0
  11   2   3  167.83    9.01   0
  11   3   3  381.50   11.83   0
  11   7   2   -0.51    4.62   0
  12  -6   1    0.07    6.24   0
  13  -2   2    0.21    5.83   0
  13   6   2    1.03    5.23   0
  14  -5   0   -0.40    6.81   0
  14   0   2   25.86    6.98   0
  14   5   2   14.36    6.18   0
  15  -1   1    0.78    7.20   0
  15   7   1    0.95    5.84   0
  16  -1   0   31.38    8.57   0
  16   3   1  137.35   11.00   0
  17   3   0    2.61    7.12   0
  17   4   0    7.99    7.28   0
  17   5   0    5.95    6.92   0
  17   6   0    2.00    6.69   0
  -7  -2  -6   43.31    4.01   0
  -5  -1  -4   53.28    3.60   0
  -5   2  -5   13.92    3.10   0
  -5   4  -6  141.69    5.84   0
  -4  -1  -3    2.45    1.94   0
   4  -5   2  282.57    7.48   0
   5  -6   2  108.34    6.07   0
   7  -1   3    2.81    3.26   0
   8  -2   3  562.13   13.18   0
   8   1   3    3.13    4.09   0
   9  -8   1   62.47    7.75   0
   9  -6   2   90.37    7.77   0
  11  -8   0    0.87    6.48   0
  11   1   3   37.80    5.75   0
  12  -3   2   63.69    7.84   0
  13  -6   0    0.57    6.58   0
  14  -3   1   60.51    8.17   0
  14   1   2   59.49    7.35   0
  15  -3   0   -0.17    7.66   0
  -6  -1  -5    6.63    2.95   0
   2   1   1    0.53    0.98   0
   6  -6   2    2.90    4.18   0
  10  -7   1   -0.78    5.98   0
  10  -5   2   30.87    6.45   0
  10   0   3   47.12    5.80   0
  12  -8  -1   -1.16    6.31   0
  12  -7   0   -4.42    6.53   0
  13  -7  -1   -1.53    6.76   0
  13  -4   1    4.57    6.44   0
  13  -1   2   23.12    6.65   0
  14  -2   1   86.96    9.50   0
  15   6   1    9.06    6.39   0
  16   0   0    5.79    7.60   0
  -6   2  -6   25.19    3.79   0
  -2   2  -2   59.14    2.49   0
   7  -6   2   83.88    6.23   0
   8  -8   1  110.01    8.34   0
   9   6   2    5.16    3.70   0
  10   6   2    2.52    4.09   0
  11  -6   1    7.04    6.14   0
  12  -2   2   45.44    7.66   0
  13   0   2   -1.23    5.70   0
  13   4   2    4.04    5.97   0
  14  -4   0   57.02    8.64   0
  15  -2   0  173.01   12.39   0
  15   4   1    2.74    6.63   0
  16   1   0   15.63    7.89   0
  17   6  -1   -6.49    6.75   0
   3   3   1  407.77    5.13   0
   4   0   2   25.66    2.56   0
   5  -5   2  173.59    6.98   0
   7  -8   1  109.64    7.73   0
  10  -8   0   10.23    6.59   0
  11  -3   2    2.88    6.15   0
  13  -5   0   -1.69    7.05   0
  13   2   2    0.81    6.10   0
  13   3   2   -0.87    4.85   0
  14  -5  -1    4.29    7.53   0
  14  -1   1    8.45    6.73   0
  15  -1   0   41.17    8.91   0
  16   2   0    7.14    6.60   0
  16   3   0    4.67    7.88   0
  16   4   0   10.55    7.96   0
  16   5   0    3.80    7.23   0
  17   4  -1    2.86    7.19   0
  17   5  -1    1.01    6.96   0
   3  -7   1    2.48    3.07   0
   4  -3   2  221.51    6.24   0
   4  -2   2 1858.45   16.61   0
   4  -1   2  942.12   11.47   0
   5  -8   1    6.06    4.40   0
   5   2   2    2.16    2.59   0
   7  -5   2   12.26    4.75   0
   9  -7   1   24.30    6.39   0
  10  -6   1   87.90    8.46   0
  11  -7   0    2.14    6.87   0
  12  -6   0   -0.37    6.90   0
  12  -4   1   39.64    7.62   0
  12   0   2   21.05    6.88   0
  12   4   2   10.97    5.97   0
  12   8   1    3.91    4.68   0
  13  -6  -1   13.84    7.48   0
  14  -3   0  105.76   10.43   0
  14   6   1    5.33    6.14   0
  15  -3  -1  238.04   13.73   0
  16   0  -1    6.07    7.99   0
  -6   0  -5  407.16    8.70   0
  -5   0  -4  393.58    7.69   0
   5  -4   2   13.89    3.55   0
   8  -9   0   18.84    6.23   0
  10   5   2   30.55    5.29   0
  11  -8  -1    1.13    6.49   0
  11  -5   1   45.01    6.69   0
  11  -2   2   11.20    5.39   0
  11   8   1    0.94    4.44   0
  12  -7  -1   -3.75    7.09   0
  12   3   2    7.86    5.93   0
  13  -7  -2   -1.04    7.00   0
  13  -4   0   -0.76    6.80   0
  13  -2   1    3.82    5.80   0
  14   1   1   18.84    6.81   0
  14   4   1   16.68    6.59   0
  14   5   1    0.72    6.16   0
  15   0   0   24.72    8.32   0
  -5   3  -5  139.85    5.58   0
  -4   0  -3  209.25    5.11   0
  -4   3  -4  782.23   10.71   0
   8  -7   1   35.98    6.24   0
   9  -8   0   14.07    6.35   0
  11   4   2   18.28    5.60   0
  12  -3   1    6.16    6.48   0
  13  -1   1    2.47    6.11   0
  14  -4  -1    1.46    6.36   0
  14  -2   0   69.18    9.28   0
  15  -2  -1   72.51    9.52   0
  15   6   0    6.37    6.66   0
  16   1  -1   10.83    7.13   0
  16   2  -1    0.55    7.44   0
  17   6  -2   -6.13    7.66   0
  -7   0  -6  395.00    9.08   0
  -5   5  -6  167.56    6.47   0
   2  -5   1  531.36    7.94   0
   4  -7   1   37.70    4.41   0
   5  -3   2   98.51    5.31   0
   5   1   2   37.57    3.29   0
   6  -4   2    0.06    3.82   0
   7  -9   0    6.41    5.41   0
   7  -7   1   13.55    5.30   0
  10  -5   1   18.22    6.52   0
  11  -6   0    2.50    6.43   0
  11   0   2   15.16    5.97   0
  11   1   2  142.75    9.02   0
  11   3   2   12.97    5.44   0
  12  -5   0    6.19    6.16   0
  13  -5  -1    2.27    7.85   0
  13   0   1   35.12    7.13   0
  14  -1   0  212.27   12.54   0
  15  -1  -1    1.67    7.79   0
  15   2   0   33.95    7.53   0
  15   3   0   -0.01    6.51   0
  15   5   0    4.55    6.77   0
  16   3  -1   11.03    8.04   0
  16   4  -1    1.73    7.02   0
  16   5  -1   -2.59    7.25   0
  16   6  -1   -2.84    6.25   0
  -7  -7  -5    0.86    2.45   0
  -6  -6  -4    0.68    2.38   0
  -6  -5  -4  317.42    6.68   0
  -6   3  -6   10.04    3.00   0
  -3   3  -3   58.61    3.03   0
  -2   5  -3  648.86    8.32   0
   6  -9   0  100.68    7.43   0
   6  -7   1    2.47    4.61   0
  10  -1   2   11.83    5.97   0
  11   7   1   87.94    6.77   0
  12  -6  -1    2.65    7.01   0
  12  -2   1   11.84    6.30   0
  13  -6  -2    4.34    7.95   0
  13  -3   0    7.80    6.19   0
  13   1   1   30.57    6.97   0
  13   4   1   10.08    6.29   0
  13   5   1   34.84    6.70   0
  14  -3  -1  175.19   12.52   0
  14   7   0   -0.17    6.24   0
  -8  -4  -6  696.25   11.71   0
  -7  -4  -5   40.13    3.39   0
  -6  -7  -4    2.66    2.27   0
   3  -6   1   69.13    4.10   0
   5  -9   0   50.48    5.88   0
   5  -2   2   59.29    4.09   0
   5  -1   2    2.17    2.99   0
   6  -3   2  157.67    6.98   0
   6   2   2  412.36    8.65   0
   7  -3   2   -1.10    4.39   0
   8  -8   0    4.67    5.78   0
   8  -6   1  148.28    8.89   0
   9  -2   2    9.72    4.64   0
  10  -8  -1    3.13    6.37   0
  10   0   2   22.81    5.96   0
  11  -7  -1   10.08    7.00   0
  11  -3   1    9.68    6.45   0
  12  -7  -2    1.99    7.49   0
  12  -1   1    1.26    5.97   0
  13   2   1   76.76    7.88   0
  13   3   1   24.47    6.62   0
  14  -4  -2   41.38    8.83   0
  15  -2  -2   21.36    9.14   0
  15   0  -1   11.15    8.05   0
  16   1  -2   -2.15    7.82   0
  -7  -3  -5   65.42    4.38   0
  -6   1  -5   42.32    3.65   0
  -2   7  -4 1840.28   14.94   0
   6  -2   2  630.14   12.16   0
   6   1   2 1396.24   16.10   0
   9  -7   0  161.18   10.05   0
   9  -5   1    3.98    5.64   0
   9  -1   2  175.20    8.47   0
   9   2   2  130.59    7.44   0
  10  -6   0    3.35    6.24   0
  10  -4   1    0.47    5.52   0
  11  -8  -2    0.25    6.71   0
  11  -5   0  414.90   15.14   0
  12   5   1   27.06    6.19   0
  13  -4  -1   21.09    7.77   0
  14  -2  -1    4.15    7.53   0
  14   2   0   28.15    7.17   0
  15   1  -1   91.48   10.24   0
  15   7  -1    0.68    6.38   0
  -8  -3  -6  110.54    5.63   0
  -7   1  -6    5.87    2.79   0
  -6  -3  -4    1.99    2.24   0
  -5  -5  -3  375.65    6.17   0
  -5  -4  -3  327.93    6.15   0
   6  -1   2   29.51    4.05   0
   7  -8   0    6.64    5.03   0
   7  -6   1   10.37    5.03   0
   7   2   2 2320.06   21.78   0
   8  -9  -1    1.61    6.21   0
  11   6   1   70.00    6.64   0
  12  -5  -1   -2.00    6.29   0
  12  -3   0    7.12    6.32   0
  13  -6  -3   -3.08    7.17   0
  13  -5  -2    2.55    7.08   0
  13   7   0   26.14    6.55   0
  14   3   0    9.04    6.44   0
  14   4   0  131.28    9.77   0
  15  -1  -2   23.57    8.46   0
  15   2  -1    7.44    7.17   0
  15   3  -1  198.14   12.47   0
  15   4  -1    4.52    6.90   0
  15   5  -1    1.56    6.47   0
  15   6  -1    0.71    6.50   0
  16   3  -2   -0.37    6.58   0
  16   4  -2    4.07    7.10   0
  16   5  -2   -2.07    6.66   0
  -5  -6  -3   20.59    2.28   0
  -4   1  -3 1065.11   11.32   0
   0   4  -1  170.22    2.60   0
   2  -8   0   -0.94    2.92   0
   2  -3   1   86.57    3.24   0
   4  -6   1   30.69    3.86   0
   5  -6   1   39.70    4.81   0
   7  -1   2   78.11    5.39   0
   7   0   2  708.92   13.13   0
   8   1   2   17.96    4.05   0
   9  -8  -1    3.14    6.11   0
  10  -7  -1   13.71    6.66   0
  10  -3   1    3.22    5.77   0
  10   6   1   -0.49    4.20   0
  11  -6  -1  260.74   12.90   0
  12  -6  -2   -1.66    6.93   0
  12   2   1    7.05    5.81   0
  12   3   1   20.74    6.09   0
  12   8   0   93.50    7.18   0
  13  -3  -1   38.14    8.38   0
  14  -3  -2    4.00    6.61   0
  14  -1  -1   12.84    6.65   0
  15   0  -2    3.82    7.72   0
  -7  -2  -5  348.28    8.03   0
  -6  -2  -4  315.88    7.22   0
  -5  -3  -3  102.35    3.90   0
  -5   4  -5   10.49    3.27   0
  -4   4  -4 1992.73   16.94   0
  -2   3  -2   90.46    3.07   0
   2  -2   1  433.93    6.09   0
   2  -1   1    2.87    1.22   0
   3  -5   1   75.16    3.99   0
   3   2   1  193.72    3.90   0
   6  -8   0  166.18    8.37   0
   9  -4   1   29.94    5.52   0
   9   6   1    5.91    3.80   0
  10  -5   0  174.60   10.39   0
  11  -7  -2   -2.89    7.19   0
  11  -4   0  161.55   10.20   0
  11  -1   1   12.00    5.31   0
  11   5   1   40.65    5.89   0
  12  -7  -3    0.56    6.78   0
  12  -2   0    5.25    6.05   0
  13   0   0   39.46    6.66   0
  -4   6  -5   28.39    3.61   0
  -1   5  -2   26.84    2.01   0
  -1   7  -3  542.05    7.15   0
   5  -8   0    7.69    4.60   0
   7  -9  -1  197.20    9.78   0
   7  -5   1  197.89    8.81   0
   8   6   1   25.77    3.76   0
   9  -6   0    2.25    4.64   0
  10  -8  -2   -5.59    6.32   0
  11  -8  -3   -5.61    6.41   0
  11   4   1   56.96    6.59   0
  12  -4  -1    5.72    6.38   0
  12   7   0   -1.04    5.07   0
  13  -5  -3   -3.35    6.91   0
  13  -4  -2    0.05    7.04   0
  13  -2  -1   45.49    8.08   0
  13   1   0   25.86    6.20   0
  13   2   0   16.09    6.29   0
  13   4   0    8.63    5.92   0
  13   5   0   83.03    8.01   0
  14  -2  -2   22.71    7.19   0
  14   1  -1   33.68    7.54   0
  14   7  -1    1.25    6.08   0
  15   7  -2    0.21    6.39   0
  16   4  -3   -2.11    6.86   0
  16   5  -3   -1.36    6.69   0
  -6   2  -5   15.32    2.96   0
  -5   2  -4  719.46   10.61   0
  -3   6  -4  606.30    9.20   0
  -2  -1  -1   -0.33    0.77   0
   0  -9  -1    1.36    2.10   0
   4  -5   1  229.10    6.84   0
   6  -5   1    3.00    3.93   0
   6   5   1   35.55    3.04   0
   7  -7   0  120.95    7.73   0
   8  -8  -1    8.38    5.59   0
   8  -4   1    7.00    4.99   0
   9  -3   1  206.98    9.75   0
  11  -5  -1   95.44    9.11   0
  11  -3   0   26.11    7.06   0
  11   1   1  136.16    8.36   0
  11   2   1   27.18    6.03   0
  11   3   1    5.33    4.50   0
  12  -5  -2    2.13    6.73   0
  13   3   0   17.84    5.68   0
  14  -3  -3   12.32    7.77   0
  14  -1  -2    4.95    7.15   0
  14   2  -1   -0.08    6.07   0
  14   5  -1  104.68    9.11   0
  14   6  -1   15.38    6.47   0
  15   2  -2  356.86   15.18   0
  15   3  -2   -1.22    6.83   0
  15   5  -2    0.60    6.69   0
  15   6  -2    7.31    7.35   0
  -7  -1  -5   38.01    3.55   0
  -6  -1  -4   54.03    3.85   0
  -5  -2  -3    2.21    1.75   0
  -3   4  -3  411.56    7.08   0
   3  -4   1  732.39    9.97   0
   4   3   1  864.40    8.93   0
   5  -5   1  183.08    7.09   0
   7   8   0   36.25    3.49   0
   8  -6   0    4.09    5.14   0
  10  -6  -1  384.73   14.10   0
  10  -4   0   78.32    7.96   0
  10  -1   1    7.76    4.64   0
  10   4   1   12.94    4.84   0
  10   8   0    2.24    4.07   0
  12  -7  -4  -11.65    7.34   0
  12  -6  -3   -5.57    7.02   0
  12  -3  -1    2.37    5.86   0
  12   0   0   28.66    6.71   0
  12   6   0   27.04    5.97   0
  13  -3  -2   49.55    9.05   0
  13  -1  -1  161.88   10.72   0
  14   3  -1  102.04    8.93   0
  14   4  -1  286.26   12.65   0
  15   0  -3   34.06    7.86   0
  15   4  -2    5.64    6.36   0
  -3   1  -2  189.53    4.28   0
   5   4   1  684.95    8.92   0
   6  -9  -1  625.46   14.35   0
   8  -3   1  428.67   12.17   0
   8   5   1    3.57    3.44   0
   9  -8  -2    1.17    6.07   0
   9  -5   0    9.50    5.47   0
   9  -2   1  247.49    9.80   0
   9   8   0   35.79    4.37   0
  10  -7  -2  615.40   17.58   0
  10   0   1   64.09    6.38   0
  10   1   1    0.39    4.95   0
  11  -8  -4   -3.56    6.82   0
  11  -7  -3   -2.65    6.50   0
  11  -6  -2    9.43    6.85   0
  11   7   0   52.03    6.05   0
  13  -4  -3    7.38    7.17   0
  13   0  -1   39.50    7.23   0
  13   7  -1    5.79    5.45   0
  14  -2  -3    4.82    7.28   0
  14   0  -2   12.43    7.36   0
  16   6  -4   -5.23    6.59   0
   3   1   1  555.90    6.74   0
   6  -7   0   86.26    6.34   0
   6  -4   1   55.79    5.23   0
   9  -1   1  304.58   10.81   0
   9   4   1  115.93    6.52   0
  10  -8  -3   -7.35    7.24   0
  10   2   1   12.52    4.44   0
  11  -4  -1    6.45    5.86   0
  12  -4  -2    1.18    6.29   0
  12   2   0    1.29    5.71   0
  12   3   0   48.39    6.96   0
  12   4   0   18.98    5.73   0
  13  -5  -4    2.85    6.52   0
  13  -2  -2   17.03    6.81   0
  13   1  -1   17.85    6.32   0
  15   2  -3   -1.73    6.85   0
  16   5  -4   -1.63    6.07   0
  -7   0  -5  700.89   11.43   0
  -5  -1  -3  128.44    4.35   0
  -5   5  -5  310.35    7.62   0
  -4  -5  -2  268.12    4.20   0
  -4  -4  -2   -0.74    1.22   0
  -2   6  -3  542.00    7.64   0
   2  -7   0 1113.96   12.14   0
   3  -3   1  233.77    5.63   0
   4  -4   1  216.87    6.44   0
   5  -9  -1   93.53    6.43   0
   5  -7   0   58.92    5.22   0
   5  -4   1  109.77    5.49   0
   7  -8  -1    2.18    4.75   0
   7  -6   0   25.22    5.39   0
   7  -3   1  521.46   12.21   0
   8  -2   1   30.20    5.34   0
   9   0   1   18.89    5.06   0
  10  -3   0  168.81    9.10   0
  11  -1   0  247.19   10.86   0
  11   6   0  173.12    8.49   0
  12  -6  -4    0.07    6.58   0
  12  -5  -3    2.30    6.66   0
  13   2  -1   15.62    6.21   0
  13   5  -1   19.45    6.27   0
  13   6  -1   55.21    7.15   0
  14  -1  -3   41.36    8.44   0
  14   2  -2  204.56   11.62   0
  14   6  -2    6.27    6.12   0
  14   7  -2   -0.06    5.80   0
  15   3  -3   22.79    7.78   0
  15   4  -3   -1.76    6.46   0
  15   5  -3    2.59    6.70   0
  15   6  -3   -0.67    6.88   0
  -6   0  -4   95.12    4.35   0
  -6   3  -5  374.60    8.50   0
   2   4   0  286.42    2.49   0
   4  -7   0   12.54    3.87   0
   7   4   1  281.73    7.43   0
   8  -7  -1   99.53    7.33   0
   8  -5   0   94.07    7.13   0
   8   4   1  205.20    7.26   0
   9  -4   0   87.38    6.92   0
   9   1   1    1.56    4.31   0
   9   2   1  309.21    9.98   0
   9   3   1   24.91    4.16   0
  11  -5  -2  146.43    9.88   0
  11  -3  -1   18.04    6.03   0
  11   0   0   20.72    6.16   0
  13  -4  -4   10.76    7.15   0
  13  -3  -3   -0.19    6.58   0
  13  -1  -2   29.90    7.23   0
  13   4  -1  211.40   10.71   0
  14   3  -2   13.33    6.41   0
  14   5  -2   51.47    7.61   0
  15   1  -4    7.35    7.37   0
  -8  -5  -5  143.03    5.43   0
  -5   3  -4  107.65    4.75   0
  -4   5  -4 1444.19   14.31   0
   1  -6   0  231.63    4.76   0
   3  -2   1  667.06    8.54   0
   3   0   1   23.87    2.27   0
   4  -9  -1  384.47    9.86   0
   4  -3   1  458.95    8.49   0
   4   2   1  142.47    4.06   0
   5   3   1  447.07    7.46   0
   6  -3   1   43.90    4.57   0
   7  -9  -2    0.78    4.86   0
   8  -8  -2    6.64    5.31   0
   8  -1   1   61.63    5.33   0
   9  -7  -2   63.98    7.34   0
   9   7   0   13.81    3.80   0
  10  -6  -2   19.45    6.08   0
  10  -2   0   -2.43    4.22   0
  11  -7  -4   -1.76    5.94   0
  11  -6  -3   10.03    6.57   0
  11   1   0    2.75    5.45   0
  11   4   0   89.02    7.01   0
  11   5   0   56.07    5.61   0
  12  -3  -2   28.45    6.44   0
  12   7  -1    4.87    5.06   0
  15   2  -4    0.46    7.72   0
  -8  -6  -5  240.69    6.50   0
  -8  -4  -5   72.04    4.45   0
  -4   7  -5  165.48    5.64   0
  -2   0  -1    0.50    0.89   0
   3  -9  -1  319.86    8.24   0
   3  -1   1  190.01    4.45   0
   5  -3   1    0.16    2.18   0
   6  -8  -1  484.89   12.29   0
   6  -6   0  159.81    7.38   0
   8   0   1   59.19    5.06   0
   8   1   1 1858.13   21.19   0
   8   2   1    3.34    3.87   0
   9  -8  -3   79.46    7.92   0
   9  -3   0  423.21   12.68   0
  10  -8  -4    2.96    5.93   0
  10  -7  -3    5.41    5.98   0
  10  -4  -1    2.48    5.57   0
  10  -1   0   13.15    5.26   0
  11   2   0  341.85   11.46   0
  11   3   0   21.14    5.39   0
  11   8  -1    9.42    4.57   0
  12  -6  -5   -0.93    6.41   0
  12  -4  -3   59.66    8.17   0
  12   0  -1    7.52    4.90   0
  13  -2  -3  100.64    9.57   0
  13   0  -2   16.19    5.90   0
  14  -1  -4   15.43    7.47   0
  15   3  -4    1.95    6.69   0
  15   4  -4   -0.66    6.19   0
  -8  -7  -5  106.00    4.50   0
  -8  -3  -5 1360.47   15.18   0
  -7  -5  -4  310.97    6.81   0
  -7   1  -5    2.10    2.53   0
  -5   0  -3  102.44    4.01   0
  -2   4  -2  820.21    8.23   0
   0  -4   0    1.60    0.90   0
   1   8  -2  782.55    5.35   0
   6  -2   1  332.28    8.68   0
   6   3   1  510.76    8.90   0
   7  -7  -1  163.69    8.36   0
   7  -5   0   45.91    5.45   0
   7  -1   1    0.90    3.54   0
   7   3   1  546.78   10.07   0
   8  -6  -1    1.08    4.74   0
   8   7   0    0.23    2.87   0
   9  -5  -1   72.83    7.17   0
  11  -4  -2    1.14    4.74   0
  12  -5  -4    1.32    5.56   0
  12  -2  -2  111.44    8.87   0
  12   1  -1    2.21    5.55   0
  12   6  -1   -0.53    4.15   0
  13  -4  -5    7.61    6.84   0
  13   1  -2   77.45    8.00   0
  13   7  -2    5.24    5.59   0
  14   2  -3   -1.03    6.08   0
  14   7  -3   34.87    6.93   0
  15   5  -4    0.23    6.06   0
  -7  -6  -4  233.63    5.79   0
  -7  -4  -4  263.87    6.44   0
  -6   1  -4    3.59    2.26   0
  -4   3  -3   32.00    2.99   0
  -3   2  -2 1218.47   10.40   0
   3   5   0  212.41    2.99   0
   4  -2   1 1205.53   12.67   0
   4   1   1   50.35    2.94   0
   5  -8  -1   44.67    4.91   0
   5  -6   0   24.06    4.14   0
   5  -2   1  304.69    7.51   0
   5   2   1  183.97    5.17   0
   6  -9  -2   46.43    5.72   0
   7   0   1  654.30   11.93   0
   7   1   1  886.66   13.57   0
   7   2   1  260.19    7.48   0
   9  -2   0   57.19    6.38   0
  10  -5  -2   -0.58    5.54   0
  10   0   0   29.03    4.99   0
  10   5   0    1.72    3.96   0
  11  -7  -5   -1.16    5.80   0
  11  -6  -4    3.16    6.27   0
  11  -5  -3    6.99    5.96   0
  11  -1  -1    7.61    5.75   0
  12   2  -1   16.70    5.12   0
  12   3  -1  102.85    8.01   0
  12   5  -1   11.62    4.60   0
  13  -1  -3  110.21    9.38   0
  13   2  -2  110.62    8.64   0
  13   3  -2   80.07    7.73   0
  13   6  -2    2.18    5.48   0
  14   3  -3    5.18    6.27   0
  14   4  -3   -0.15    5.87   0
  14   5  -3   87.88    8.36   0
  14   6  -3    1.14    5.60   0
  15   2  -5    0.61    6.44   0
  -8  -2  -5    3.59    3.00   0
  -7  -3  -4    5.63    2.66   0
  -6   4  -5   33.30    3.77   0
  -3   5  -3 1088.19   11.03   0
  -3   7  -4  345.26    6.86   0
   0   7  -2  368.24    4.54   0
   2  -6   0  225.48    5.32   0
   4  -6   0  305.47    7.87   0
   4  -1   1  531.75    8.13   0
   4   0   1   21.91    2.55   0
   5  -1   1   31.08    3.30   0
   6  -5   0   36.71    4.59   0
   6  -1   1  398.35    8.82   0
   6   0   1 1985.43   18.49   0
   6   2   1   45.51    3.27   0
   7  -8  -2   67.21    6.40   0
   9  -6  -2   70.94    7.07   0
  10  -8  -5   -4.98    6.08   0
  10  -6  -3    7.31    5.96   0
  10  -3  -1   68.19    6.56   0
  10   1   0  103.49    6.82   0
  10   2   0   61.07    6.14   0
  10   3   0    5.50    4.41   0
  10   4   0   11.75    4.45   0
  10   8  -1  429.94   10.41   0
  11  -3  -2   21.13    5.87   0
  11   7  -1    3.61    4.23   0
  12  -4  -4    1.71    6.22   0
  12  -3  -3   31.22    6.41   0
  12  -1  -2   40.89    6.09   0
  13  -2  -4    1.83    6.58   0
  13   4  -2    1.75    5.19   0
  13   5  -2   21.84    5.43   0
  14  -1  -5    6.60    6.93   0
  14   1  -4   40.97    7.88   0
  15   3  -5    0.98    6.20   0
  15   4  -5    3.54    6.27   0
  -7  -7  -4   30.29    2.83   0
  -5   6  -5   65.72    4.26   0
   0  -8  -1    2.39    1.83   0
   3  -6   0  444.63    8.18   0
   5   0   1  399.73    7.85   0
   5   1   1  538.23    8.50   0
   6  -7  -1   57.83    5.58   0
   6   1   1  250.03    6.67   0
   7  -9  -3    5.83    4.88   0
   7  -4   0  404.98   10.73   0
   8  -7  -2   16.11    5.34   0
   9  -7  -3   -2.04    5.29   0
   9  -4  -1  328.45   11.32   0
   9  -1   0  139.70    7.79   0
  10  -7  -4   60.93    7.66   0
  11   0  -1  171.19    9.32   0
  11   6  -1   46.03    5.43   0
  12   0  -2    4.21    5.13   0
  13   0  -3  138.74    9.39   0
  14   2  -4   39.36    7.41   0
  15   5  -5   -8.43    5.85   0
  15   6  -5    1.05    5.72   0
  -7  -2  -4  491.60    8.59   0
  -5   1  -3    2.32    1.96   0
  -5   4  -4   12.02    2.81   0
  -1   3  -1    2.31    0.98   0
   4  -8  -1   39.30    4.31   0
   5  -9  -2   55.06    5.50   0
   7  -6  -1   58.14    5.87   0
   8  -8  -3    2.65    5.04   0
   8  -5  -1  225.83    9.25   0
   8   6   0  160.80    5.98   0
   9  -8  -4   -0.25    5.29   0
   9   0   0    2.82    4.23   0
   9   5   0    6.33    3.56   0
  10  -4  -2    4.24    5.55   0
  10  -2  -1   -0.36    4.74   0
  11  -7  -6   -0.23    6.28   0
  11  -4  -3   10.31    5.72   0
  11   1  -1  161.83    8.87   0
  12  -2  -3   65.26    7.43   0
  12   7  -2    1.03    4.54   0
  13  -1  -4   44.88    7.63   0
  13   1  -3  127.82    9.07   0
  14   3  -4    2.87    6.09   0
  -6  -5  -3   11.82    2.29   0
  -6  -4  -3  114.86    4.04   0
  -6   2  -4  462.85    8.59   0
  -1   6  -2    2.35    1.51   0
   1  -5   0  236.83    4.24   0
   3  -8  -1  475.40    9.18   0
   5  -5   0   31.35    3.96   0
   7   6   0  106.04    4.42   0
   8  -2   0  141.47    6.84   0
   9   1   0   18.52    4.44   0
   9   4   0   25.76    4.34   0
   9   8  -1  171.98    6.60   0
  10  -8  -6   -2.58    5.48   0
  10   7  -1   30.51    4.67   0
  11  -6  -5    0.50    5.65   0
  11  -5  -4   -0.47    5.51   0
  11  -2  -2   86.55    7.13   0
  11   2  -1    4.13    4.69   0
  11   3  -1   82.82    6.88   0
  11   4  -1    2.99    4.62   0
  11   5  -1  100.45    6.42   0
  12  -5  -6    2.39    6.22   0
  12  -3  -4  296.06   13.01   0
  12   1  -2   34.90    5.53   0
  12   6  -2   -0.29    4.51   0
  13  -3  -6    4.39    6.27   0
  13  -2  -5    6.56    6.54   0
  13   2  -3   41.75    6.55   0
  14   4  -4    6.71    6.04   0
  14   5  -4   -1.66    5.68   0
  14   6  -4   -0.41    5.46   0
  15   4  -6   -0.33    5.95   0
  15   5  -6   -1.94    5.77   0
  15   6  -6   -3.75    5.57   0
  -7  -1  -4  169.84    5.55   0
  -6  -3  -3  237.94    5.42   0
  -4   0  -2   20.01    1.84   0
  -4   6  -4    1.64    2.38   0
   1  -8  -1  376.97    6.37   0
   4   8  -1  576.89    4.91   0
   5  -7  -1   38.62    4.36   0
   6  -8  -2  128.07    7.09   0
   6  -4   0   68.57    4.99   0
   6   6   0  354.83    6.48   0
   7  -3   0  186.58    7.20   0
   8   5   0    6.01    2.99   0
   9  -5  -2  247.30    9.86   0
   9  -3  -1    6.13    3.99   0
   9   2   0  183.08    7.60   0
   9   3   0  104.97    5.79   0
  10  -7  -5   -1.91    6.00   0
  10  -6  -4   -0.27    5.43   0
  10  -5  -3   -1.41    4.86   0
  10  -1  -1   11.14    4.29   0
  12  -1  -3   76.27    7.44   0
  12   2  -2   13.80    4.69   0
  12   3  -2   58.76    6.71   0
  12   4  -2    2.22    4.70   0
  12   5  -2   48.59    6.22   0
  13   0  -4   13.09    6.60   0
  13   3  -3   -1.00    4.97   0
  13   4  -3   58.35    6.95   0
  13   5  -3    1.53    4.90   0
  13   6  -3    7.34    5.26   0
  14   2  -5   10.02    6.54   0
  -6  -2  -3    2.92    2.23   0
  -2   7  -3    1.61    1.95   0
  -1  -7  -1  162.09    2.57   0
   2  -8  -1 1274.36   12.88   0
   4  -5   0   91.27    4.42   0
   7  -7  -2   13.31    4.46   0
   8  -6  -2  314.39   10.50   0
   8  -4  -1   54.13    5.71   0
   9  -6  -3    3.75    5.10   0
  10  -3  -2   16.50    5.49   0
  10   0  -1   86.89    6.68   0
  10   6  -1   10.66    3.91   0
  11  -3  -3   89.50    7.30   0
  11  -1  -2   75.56    6.75   0
  11   8  -2  624.09   13.02   0
  13  -1  -5   11.41    6.44   0
  14   3  -5   -0.09    5.82   0
  -5   2  -3  356.29    6.80   0
  -4  -7  -2  148.69    2.41   0
  -4   4  -3   84.22    3.52   0
  -3   3  -2  319.20    5.34   0
   1   6  -1  284.48    2.28   0
   2  -5   0  143.90    4.00   0
   3  -5   0    3.12    2.00   0
   4  -9  -2   98.60    5.54   0
   6  -9  -3    1.24    3.98   0
   6  -6  -1  433.55   10.34   0
   7  -8  -3   22.23    4.97   0
   7  -5  -1  184.56    7.77   0
   7  -2   0   34.55    4.47   0
   8  -7  -3  355.99   11.69   0
   8   0   0  275.60    8.67   0
   8   4   0  410.23    9.17   0
   8   8  -1   38.55    3.53   0
   9  -7  -4    6.13    5.12   0
   9  -2  -1   18.27    4.95   0
  11  -6  -6   -2.67    5.29   0
  11  -5  -5    2.90    6.14   0
  11  -4  -4   45.49    6.64   0
  11   0  -2   23.61    5.83   0
  12  -4  -6    0.95    5.87   0
  12  -3  -5    3.71    5.95   0
  12  -2  -4    8.20    5.08   0
  12   0  -3    8.14    4.52   0
  13  -2  -6    2.42    6.09   0
  13   1  -4   17.13    5.46   0
  14   1  -6    2.34    6.13   0
  14   4  -5   -0.42    5.51   0
  14   5  -5   -0.52    5.52   0
  14   6  -5   -2.82    5.25   0
  15   6  -7    0.03    5.52   0
  -7   0  -4  143.49    4.97   0
  -6  -1  -3  179.93    5.02   0
   4  -7  -1  190.89    6.41   0
   5  -4   0   19.59    2.91   0
   6  -3   0  626.40   11.22   0
   7  -9  -4    0.32    4.58   0
   7   5   0   -1.10    2.17   0
   8  -8  -4    1.80    4.76   0
   8   1   0   11.60    3.85   0
   8   2   0  682.18   11.97   0
   8   3   0    4.13    3.26   0
   9  -4  -2    2.56    4.36   0
   9   7  -1  232.89    7.26   0
  10  -7  -6   -0.91    4.92   0
  10  -4  -3    9.52    5.00   0
  10  -2  -2  254.61   10.15   0
  10   1  -1    2.54    3.66   0
  10   2  -1   48.98    5.36   0
  10   4  -1   13.05    4.13   0
  10   5  -1  352.56    9.86   0
  11  -2  -3  198.24    9.63   0
  12   1  -3  125.73    8.29   0
  13   0  -5   47.66    7.11   0
  13   2  -4   11.80    5.49   0
  13   7  -4   -0.48    4.75   0
  14   2  -6    0.05    5.69   0
  -6  -7  -3    0.77    1.58   0
  -6   3  -4    2.90    2.45   0
  -5   5  -4    0.53    2.36   0
  -4   1  -2  711.99    8.15   0
  -3   6  -3  670.18    8.38   0
  -2   5  -2   12.44    1.59   0
   4   5   0  123.38    2.94   0
   7  -1   0   82.21    5.20   0
   7   8  -1   61.53    3.49   0
   8  -5  -2  188.59    8.45   0
   8  -3  -1   73.38    5.78   0
   9  -1  -1   28.14    5.00   0
  10  -6  -5   41.12    6.58   0
  10   3  -1    1.63    3.42   0
  11  -6  -7   -1.33    5.36   0
  11  -3  -4   99.38    7.74   0
  11   1  -2   20.17    4.58   0
  11   6  -2   61.77    5.66   0
  12  -1  -4    3.17    4.65   0
  12   2  -3   49.20    6.21   0
  12   7  -3   76.05    6.28   0
  13  -1  -6   48.35    7.45   0
  13   3  -4  116.39    8.02   0
  13   4  -4    1.97    5.04   0
  13   6  -4    4.54    5.08   0
  -9  -6  -5  367.83    7.52   0
   0   5  -1 1197.11    6.20   0
   1  -4   0   83.08    2.43   0
   3  -9  -2  587.45   10.14   0
   4  -4   0  320.00    6.89   0
   5  -6  -1    0.80    3.05   0
   5   5   0   25.57    2.20   0
   5   8  -1  613.03    6.31   0
   6  -7  -2  276.74    8.83   0
   6   5   0  365.97    6.58   0
   7  -6  -2  229.19    8.59   0
   7  -4  -1  253.57    8.43   0
   7   4   0   33.91    3.18   0
   9   6  -1   29.47    3.93   0
  10  -1  -2  141.69    7.81   0
  10   8  -2   92.30    5.49   0
  11  -5  -6    3.69    5.47   0
  11  -4  -5   19.20    5.97   0
  11  -1  -3    2.10    4.61   0
  11   2  -2   22.82    4.57   0
  11   3  -2  303.17   10.33   0
  11   4  -2    0.18    4.00   0
  11   5  -2  127.87    7.17   0
  12  -3  -6    2.76    6.15   0
  12  -2  -5   10.74    5.57   0
  12   3  -3    7.51    4.84   0
  12   4  -3   74.33    6.65   0
  12   5  -3   25.23    5.14   0
  12   6  -3   79.16    6.49   0
  14   2  -7    1.90    5.74   0
  14   4  -6    0.49    5.21   0
  14   5  -6    2.93    5.08   0
  14   6  -6    1.39    4.87   0
  -7   1  -4  215.45    6.04   0
  -6   0  -3  866.91   10.31   0
   3  -7  -1  476.04    8.34   0
   5  -9  -3   16.03    3.96   0
   5  -3   0  451.73    8.57   0
   6  -5  -1  427.33    9.71   0
   6  -2   0    3.12    2.47   0
   6   8  -1    0.39    1.70   0
   7   0   0  198.53    6.46   0
   7   3   0   11.72    2.68   0
   8  -6  -3   43.44    5.65   0
   8  -2  -1   28.36    4.44   0
   8   7  -1  594.63    9.68   0
   9  -7  -5   33.00    5.94   0
   9  -6  -4  136.29    8.11   0
   9  -3  -2  187.41    8.04   0
   9   0  -1  523.75   11.77   0
  10  -7  -7    2.72    5.06   0
  10  -3  -3  333.82   11.04   0
  13  -1  -7   71.97    7.95   0
  13   2  -5  335.77   12.46   0
  14   3  -7   -0.57    5.32   0
  -8  -5  -4  292.48    6.39   0
  -8  -4  -4  213.51    5.69   0
  -8  -3  -4    0.58    2.34   0
  -5  -4  -2    9.78    1.53   0
  -5  -3  -2   16.50    1.82   0
  -5   3  -3   81.53    3.66   0
  -4   7  -4   36.09    3.05   0
   2  -9  -2  844.37   10.68   0
   2  -4   0  167.71    3.85   0
   3  -4   0  862.42    9.61   0
   6  -8  -3   25.93    4.48   0
   7  -7  -3  371.86   10.61   0
   7   1   0  239.72    6.74   0
   7   2   0  398.49    8.38   0
   8  -8  -5   61.32    6.32   0
   8  -7  -4   28.71    5.21   0
   9   1  -1    7.95    3.80   0
   9   5  -1  201.43    7.00   0
  10  -6  -6    2.74    5.08   0
  10   0  -2   56.68    5.79   0
  10   7  -2  166.62    6.74   0
  11  -5  -7    1.37    5.15   0
  11  -2  -4   18.88    5.06   0
  11   0  -3  133.77    7.85   0
  11   8  -3   71.71    5.40   0
  12  -3  -7    5.85    5.64   0
  12  -1  -5    8.16    5.10   0
  13   1  -6   59.20    7.22   0
  13   3  -5    3.54    4.83   0
  14   4  -7   -0.27    5.04   0
  -8  -6  -4    0.40    2.05   0
  -5  -2  -2    3.15    1.67   0
  -4   5  -3  168.20    4.62   0
   0  -7  -1  214.27    3.68   0
   2  -7  -1  400.57    6.74   0
   4  -8  -2  162.59    6.09   0
   6  -9  -4    2.34    3.76   0
   6  -1   0  110.78    4.67   0
   6   4   0   91.21    3.74   0
   7  -8  -4    2.11    4.05   0
   7  -3  -1   16.07    3.87   0
   8  -4  -2    2.45    3.27   0
   9  -8  -7   -5.41    4.63   0
   9  -4  -3  333.74   10.76   0
   9  -2  -2   12.88    4.45   0
   9   2  -1   53.68    4.46   0
   9   3  -1    3.51    3.49   0
   9   4  -1    1.81    3.17   0
  10  -5  -5   74.20    6.64   0
  10  -2  -3   43.50    5.87   0
  11  -4  -6    0.97    5.52   0
  11  -3  -5   -2.34    4.44   0
  11   1  -3   20.70    5.10   0
  12  -2  -6    0.09    4.49   0
  12   2  -4   55.57    6.10   0
  13   0  -7    6.72    5.77   0
  13   4  -5    2.92    4.33   0
  13   5  -5   -0.58    4.42   0
  13   6  -5    4.02    4.70   0
  14   5  -7    1.62    4.78   0
  14   6  -7    0.78    4.74   0
  -8  -7  -4    0.44    2.11   0
  -8  -2  -4   25.34    2.67   0
  -6   1  -3   30.49    2.73   0
  -6   4  -4  131.11    4.79   0
  -5  -5  -2  867.84    7.48   0
  -3   4  -2  110.63    3.34   0
   0  -2   0   -0.49    0.34   0
   1  -7  -1  106.60    3.27   0
   3   4   0 1114.55    6.61   0
   4  -6  -1   43.82    3.47   0
   4  -3   0  672.32    9.01   0
   5  -7  -2  294.60    8.15   0
   5  -2   0   11.94    2.26   0
   6  -6  -2  266.99    8.19   0
   6  -4  -1   63.46    4.54   0
   6   0   0  224.55    6.14   0
   7  -5  -2    0.87    3.41   0
   8  -1  -1  139.54    6.16   0
   8   6  -1  382.08    8.04   0
   9  -7  -6    0.82    4.97   0
   9  -5  -4  271.49   10.09   0
   9   8  -2    6.37    2.99   0
  10  -7  -8   -7.79    4.57   0
  10   1  -2   89.48    5.82   0
  10   6  -2  206.26    7.45   0
  11  -1  -4   10.20    4.70   0
  11   7  -3    7.33    3.91   0
  12  -3  -8    2.84    5.36   0
  12   0  -5    9.20    4.86   0
  12   7  -4   -2.51    3.97   0
  13   2  -6    0.04    4.93   0
  14   4  -8   -5.77    4.95   0
  -5  -1  -2   32.18    2.18   0
  -1   4  -1  282.02    3.57   0
   1  -9  -2   18.02    2.34   0
   4  -9  -3   36.49    4.15   0
   5  -5  -1  115.76    4.89   0
   5   4   0  263.31    4.98   0
   6   1   0    6.10    2.39   0
   6   2   0  186.27    5.23   0
   6   3   0  132.69    4.32   0
   7   7  -1  188.77    5.02   0
   8  -8  -6  100.22    7.28   0
   8  -5  -3  130.06    6.90   0
   8   0  -1    5.55    3.32   0
   9  -8  -8   -4.74    4.53   0
   9  -6  -5   35.25    5.08   0
   9  -1  -2   69.69    5.51   0
  10  -6  -7    3.08    4.80   0
  10  -3  -4   -1.69    3.96   0
  10  -1  -3    8.91    4.56   0
  10   2  -2   34.39    4.24   0
  10   3  -2   -1.49    3.62   0
  10   4  -2  251.76    8.33   0
  10   5  -2    0.58    3.32   0
  11  -5  -8    6.10    5.33   0
  11   2  -3   62.80    5.49   0
  11   3  -3   16.86    4.40   0
  11   6  -3    5.92    3.91   0
  12   4  -4   67.73    5.86   0
  12   5  -4    2.57    4.18   0
  12   6  -4   17.61    4.19   0
  13   0  -8   45.05    6.87   0
  13   1  -7    4.04    5.38   0
  13   3  -6  129.39    8.44   0
  14   5  -8   -0.32    4.85   0
  14   6  -8    0.46    5.08   0
  -7  -4  -3  141.65    4.22   0
  -7  -3  -3  623.58    8.38   0
  -1  -9  -2    4.55    1.35   0
   0  -9  -2   11.40    1.85   0
   3  -3   0   82.18    3.15   0
   4   4   0   41.22    1.91   0
   5  -1   0  257.18    5.99   0
   7  -6  -3   72.13    5.59   0
   7  -2  -1   36.17    4.01   0
   8  -3  -2   64.02    4.85   0
   8   5  -1    3.42    2.67   0
  10  -5  -6    5.60    4.80   0
  10  -4  -5    4.44    4.35   0
  11  -4  -7    8.04    4.69   0
  11  -3  -6   12.29    5.08   0
  11   0  -4   43.83    5.49   0
  11   4  -3   31.79    4.24   0
  11   5  -3   26.75    4.03   0
  13   2  -7  112.99    8.28   0
  13   4  -6   -1.32    4.17   0
  13   5  -6    1.59    4.87   0
  -7  -5  -3   86.41    3.39   0
  -7  -2  -3  105.50    3.94   0
  -5   0  -2  204.48    4.65   0
  -3   0  -1    0.21    0.81   0
   1  -3   0  283.15    3.57   0
   2  -3   0   71.47    2.45   0
   3  -8  -2  143.53    5.07   0
   3  -6  -1   30.69    2.64   0
   4  -2   0  756.52    9.08   0
   5  -9  -4   17.36    3.98   0
   5  -8  -3  109.56    5.54   0
   6  -7  -3   30.50    4.11   0
   7  -4  -2  218.77    7.47   0
   8   1  -1  504.43   10.05   0
   8   4  -1    5.20    2.78   0
   9  -7  -7   -0.67    5.03   0
   9   0  -2  335.37    9.51   0
  10  -6  -8    3.79    4.99   0
  10   0  -3   44.55    5.17   0
  10   8  -3   13.52    3.59   0
  12  -2  -8   34.33    6.22   0
  12  -1  -7   34.57    6.12   0
  13   3  -7    1.36    4.85   0
  -7  -6  -3  153.81    4.04   0
  -6   2  -3   61.04    3.34   0
  -5  -6  -2   67.27    2.18   0
  -5   4  -3  515.50    7.66   0
  -3   7  -3    2.05    1.73   0
  -1   7  -2   71.94    2.32   0
   5   0   0    4.42    1.77   0
   5   3   0  237.58    4.78   0
   6  -9  -5    1.51    3.78   0
   6  -8  -4    4.77    3.50   0
   6  -3  -1   16.11    2.79   0
   6   7  -1   56.35    2.62   0
   7   6  -1   17.65    2.36   0
   8  -4  -3   43.59    4.80   0
   8  -2  -2    4.88    3.52   0
   8   2  -1  216.05    6.63   0
   9  -6  -6    4.52    4.49   0
   9  -5  -5    1.15    3.98   0
  10  -5  -7  115.20    7.81   0
  11  -4  -8    3.24    4.97   0
  11  -3  -7    5.74    4.84   0
  11  -2  -6    6.75    4.65   0
  11  -1  -5   19.17    4.29   0
  12   3  -5    2.28    4.09   0
  12   4  -5   18.74    4.60   0
  12   7  -5  153.58    7.68   0
  13   2  -8    6.55    5.18   0
  13   4  -7    0.27    4.71   0
  -7  -1  -3    0.87    2.07   0
  -4   3  -2  156.25    4.02   0
  -2   6  -2    4.12    1.30   0
   0   8  -2    6.95    1.18   0
   2   3   0 1655.09    6.03   0
   4  -7  -2   82.20    4.28   0
   4  -5  -1    3.98    2.13   0
   4  -1   0  541.67    7.28   0
   5  -6  -2    1.31    2.84   0
   5  -4  -1   18.20    2.87   0
   5   1   0   89.14    3.37   0
   5   2   0  104.30    3.44   0
   6  -5  -2   18.30    3.43   0
   9  -7  -8    5.77    4.83   0
   9  -2  -3    3.08    3.19   0
   9   1  -2  169.56    6.66   0
  10  -6  -9   -3.13    4.44   0
  10  -4  -6   19.84    4.77   0
  10  -3  -5    2.21    3.50   0
  10   1  -3    2.34    3.68   0
  10   7  -3    3.34    3.10   0
  11   7  -4    2.18    3.46   0
  12  -1  -8    5.18    5.20   0
  12   0  -7    4.42    4.88   0
  12   5  -5    4.46    3.95   0
  12   6  -5    3.09    4.13   0
  -5   1  -2    0.74    1.74   0
  -4   6  -3  501.73    7.22   0
  -2   3  -1   56.28    1.97   0
   1   2   0   -0.18    0.22   0
   2  -8  -2   37.97    2.89   0
   2  -6  -1    1.70    1.59   0
   3  -9  -3    3.16    2.57   0
   3  -2   0  272.00    4.73   0
   4   3   0  337.01    4.81   0
   7  -5  -3    1.43    3.41   0
   7   0  -1  523.45    9.63   0
   8  -7  -6    7.72    4.17   0
   8  -6  -5   39.50    5.01   0
   8  -5  -4  105.04    6.29   0
   9   2  -2  133.51    6.09   0
  10  -1  -4    3.38    4.11   0
  10   2  -3    3.33    3.70   0
  11  -4  -9   -0.64    4.24   0
  11   0  -5    5.03    3.98   0
  11   3  -4  131.12    7.05   0
  11   4  -4   17.25    4.30   0
  11   6  -4   14.75    3.92   0
  12   2  -6    1.25    4.04   0
  13   2  -9    0.81    4.75   0
  13   3  -8    2.58    4.17   0
  -7  -7  -3    1.71    1.61   0
  -7   0  -3  128.59    4.36   0
  -3   5  -2  335.07    5.31   0
   3   3   0  759.88    5.71   0
   3   7  -1   29.42    1.01   0
   4   0   0   -0.67    1.52   0
   5   7  -1    7.97    1.40   0
   6  -2  -1    6.19    2.27   0
   7  -8  -6  100.26    6.42   0
   7  -3  -2  340.34    8.60   0
   7   5  -1  887.50   10.59   0
   8  -1  -2    2.77    2.82   0
   9  -6  -7   37.64    5.36   0
   9   4  -2    8.99    2.71   0
  10  -5  -8    0.21    4.41   0
  10  -2  -5   -0.04    3.71   0
  10   3  -3   71.40    5.22   0
  10   4  -3   14.17    3.75   0
  10   6  -3   18.27    3.59   0
  11  -3  -8    1.61    4.74   0
  11  -2  -7   13.97    5.17   0
  11  -1  -6    0.74    3.97   0
  11   5  -4    1.47    3.02   0
  12  -1  -9   83.16    7.43   0
  12   0  -8    4.06    4.84   0
  12   1  -7    5.81    5.00   0
  12   3  -6    5.65    4.06   0
  13   3  -9    1.62    4.95   0
  13   5  -8    2.66    4.59   0
  -9  -5  -4  103.30    4.06   0
  -6   3  -3  838.06    9.94   0
   2  -2   0   18.82    1.48   0
   4  -8  -3  270.51    7.07   0
   4   1   0  538.09    6.56   0
   4   2   0    0.01    1.29   0
   5  -7  -3    6.12    3.06   0
   7   1  -1   70.46    3.87   0
   7   4  -1    3.46    2.24   0
   8  -3  -3    3.23    2.98   0
   8   7  -2   22.09    2.84   0
   9  -7  -9   -3.50    4.19   0
   9  -5  -6    3.34    3.67   0
   9  -4  -5   15.48    3.79   0
  10  -4  -7    7.78    4.50   0
  10  -3  -6   -0.52    3.72   0
  10   0  -4   13.98    4.14   0
  -9  -6  -4   14.32    2.28   0
  -6  -3  -2   47.91    2.55   0
  -5   5  -3   48.52    2.94   0
   1  -6  -1  178.67    3.59   0
   3  -7  -2  156.66    4.83   0
   3  -5  -1    6.65    1.81   0
   3  -1   0  263.76    4.34   0
   4  -9  -4  125.80    5.47   0
   4  -4  -1   19.02    2.35   0
   4   7  -1  509.76    4.59   0
   5  -9  -5    3.50    3.15   0
   5  -8  -4   17.08    3.42   0
   5  -3  -1  130.48    4.52   0
   6  -8  -5    4.35    3.71   0
   6  -7  -4    4.01    3.19   0
   6  -4  -2   29.93    3.22   0
   6  -1  -1  192.77    5.65   0
   6   6  -1  146.64    3.90   0
   7   3  -1   24.00    2.82   0
   8  -4  -4   31.26    4.33   0
   9  -7 -10   -0.46    4.24   0
   9  -6  -8   33.09    5.34   0
   9  -2  -4    2.65    3.62   0
   9   0  -3    3.16    3.49   0
   9   8  -3  180.75    5.93   0
  10  -5  -9    3.60    4.51   0
  11  -3  -9   -0.15    4.07   0
  11  -2  -8   42.20    5.81   0
  12   1  -8   46.06    6.00   0
  12   2  -7   15.88    4.39   0
  -7   1  -3    1.34    1.70   0
  -6  -4  -2  386.60    5.66   0
  -6  -2  -2  261.18    4.97   0
  -5   2  -2   38.33    2.50   0
  -4   4  -2 1281.88   10.54   0
   1  -8  -2    4.20    1.72   0
   4  -6  -2  102.96    4.40   0
   5  -5  -2   13.32    2.88   0
   7  -2  -2   10.27    2.69   0
   8  -8  -9   -3.29    3.88   0
   8  -6  -6   13.56    4.30   0
   8  -5  -5   32.00    4.60   0
   8  -2  -3   -0.07    3.19   0
   8   6  -2    1.55    2.27   0
  10  -5 -10   -1.34    4.31   0
  10  -4  -8   50.82    6.26   0
  10  -1  -5    2.80    3.62   0
  10   1  -4   38.05    4.29   0
  10   8  -4    0.03    2.91   0
  11  -1  -7   24.57    4.60   0
  11   7  -5  229.61    7.98   0
  12   3  -7    8.30    4.21   0
  -6  -5  -2  155.48    3.61   0
  -6  -1  -2  896.22    9.18   0
  -3   2  -1  426.29    5.20   0
   2  -9  -3    2.56    2.06   0
   3   0   0   26.71    1.59   0
   3   2   0   42.75    1.72   0
   7  -8  -7    0.99    3.74   0
   9  -4  -6    2.97    3.87   0
   9  -3  -5   11.22    3.59   0
   9   1  -3  137.92    6.00   0
   9   7  -3    4.17    2.78   0
  10  -3  -7   -1.25    3.73   0
  10  -2  -6   12.54    3.65   0
  10   2  -4   37.47    4.48   0
  11  -2  -9   15.20    5.03   0
  11   4  -5    2.56    3.05   0
  11   5  -5    9.38    3.73   0
  12   1  -9   -0.01    4.79   0
  12   2  -8    4.32    4.47   0
  12   6  -7   -0.45    3.71   0
  12   7  -7    4.66    4.09   0
  13   5 -10   -2.65    3.93   0
  -8  -5  -3  170.43    4.48   0
  -8  -4  -3  344.15    6.19   0
  -8  -3  -3  322.94    6.13   0
  -8  -2  -3    0.35    1.93   0
  -6   4  -3   63.48    3.27   0
  -4  -1  -1   20.78    1.60   0
  -1  -6  -1   32.48    1.08   0
  -1   5  -1 1268.26    7.29   0
   0  -6  -1   41.40    1.56   0
   2  -1   0  469.26    4.66   0
   3   1   0 1556.42    9.06   0
   5  -2  -1    7.89    2.14   0
   6  -5  -3  126.72    5.53   0
   6  -3  -2    1.75    2.59   0
   6   0  -1   62.70    3.36   0
   7  -7  -6    1.64    3.77   0
   7  -6  -5   16.36    3.89   0
   7  -1  -2  306.80    7.59   0
   8  -8 -10   -2.67    3.89   0
   8   2  -2    2.16    2.36   0
   8   3  -2    8.12    2.89   0
   8   4  -2   23.93    3.14   0
   9  -1  -4    3.13    3.43   0
   9   2  -3    3.26    3.31   0
  10  -4  -9    0.70    4.27   0
  10   0  -5   15.27    3.96   0
  10   3  -4    9.61    3.67   0
  10   6  -4    2.04    3.03   0
  11  -1  -8   14.57    4.71   0
  11   0  -7    3.44    3.62   0
  11   2  -6    3.91    3.72   0
  12   3  -8   20.27    5.12   0
  -6   0  -2   81.11    3.09   0
  -2   4  -1  273.28    3.91   0
   2  -5  -1  161.85    3.72   0
   2   2   0  612.42    4.03   0
   3  -8  -3  155.16    5.04   0
   5  -6  -3    1.41    2.70   0
   5   6  -1  209.45    3.91   0
   6  -6  -4   33.03    3.88   0
   6   1  -1  188.15    5.14   0
   7  -3  -3   10.04    3.22   0
   8  -6  -7   17.32    4.17   0
   9  -6 -10    0.96    4.14   0
   9  -5  -8    2.35    4.15   0
   9   3  -3    1.88    2.96   0
   9   4  -3    2.92    2.91   0
   9   5  -3  144.52    5.75   0
  10  -3  -8   25.96    5.28   0
  10  -1  -6   -0.69    3.57   0
  10   5  -4    7.51    3.30   0
  11  -2 -10   41.95    5.90   0
  12   1 -10    6.99    4.37   0
  12   2  -9    5.72    3.95   0
  -8  -6  -3  113.87    3.62   0
  -5   3  -2   65.30    2.98   0
  -4   0  -1   11.62    1.32   0
  -3   6  -2   69.49    2.71   0
  -2   7  -2    0.46    1.34   0
   0   6  -1    1.74    0.70   0
   1  -1   0   -0.22    0.46   0
   2  -7  -2   82.50    3.29   0
   3  -9  -4  275.38    6.81   0
   3  -4  -1   41.68    2.41   0
   4  -7  -3  276.67    6.77   0
   4  -3  -1   41.37    2.48   0
   5  -9  -6   13.69    3.66   0
   5  -4  -2  101.39    4.39   0
   6   4  -1    7.18    1.52   0
   7   7  -2    9.56    1.96   0
   8  -7  -9    1.57    4.39   0
   8  -5  -6   38.91    4.76   0
   8  -4  -5    1.34    3.33   0
   9  -4  -7    6.76    3.97   0
  10  -4 -10    0.40    3.81   0
  10  -2  -7   21.31    4.02   0
  11  -1  -9   69.45    6.06   0
  11   0  -8   27.91    5.06   0
  11   7  -6    7.00    3.54   0
  12   2 -10   31.09    5.45   0
  12   3  -9    0.66    4.23   0
  -6   1  -2   17.78    2.19   0
  -4  -4  -1  909.61    6.31   0
   0  -8  -2   15.47    1.59   0
   4  -9  -5    3.78    2.68   0
   5  -8  -5    3.73    3.08   0
   5  -7  -4   12.01    3.03   0
   5  -1  -1   65.94    3.28   0
   6   8  -2    0.60    1.57   0
   7   0  -2  918.53   12.13   0
   8   0  -3   92.73    5.15   0
   8   8  -3   86.45    3.96   0
   9  -6 -11   -1.47    4.26   0
   9  -5  -9   22.77    4.81   0
  10  -3  -9   20.39    5.07   0
  10   0  -6    7.52    3.61   0
  10   8  -5   75.23    4.87   0
  11  -1 -10   92.81    7.11   0
  11   2  -7    2.69    3.74   0
  12   3 -10    5.90    4.40   0
  -4   1  -1  363.92    5.16   0
  -3   3  -1  143.09    3.21   0
   1  -9  -3    0.09    1.76   0
   3  -6  -2   55.97    3.01   0
   4  -5  -2   30.03    2.76   0
   6  -2  -2   77.47    3.94   0
   7  -8  -9    2.36    3.81   0
   7  -5  -5   -0.78    3.01   0
   7  -4  -4   28.65    3.49   0
   7   1  -2   96.09    4.47   0
   8  -6  -8    2.01    3.70   0
   9   8  -4    3.05    2.52   0
  10  -2  -8   12.68    4.21   0
  10  -1  -7   16.08    4.08   0
  11   0  -9    2.70    4.34   0
  11   1  -8    3.75    3.84   0
  11   3  -7    0.22    3.57   0
  -8  -7  -3   49.20    2.56   0
   5   0  -1   97.79    3.63   0
   8  -5  -7   17.50    4.13   0
   8  -3  -5    6.46    3.61   0
   8   7  -3   32.63    2.98   0
   9  -5 -10   -0.36    4.01   0
   9  -4  -8    3.38    3.43   0
   9  -3  -7    6.57    3.75   0
   9   2  -4    5.64    3.18   0
  10  -3 -10    2.12    3.73   0
  10   1  -6   16.28    3.97   0
  10   4  -5   -1.95    3.25   0
  10   5  -5    5.99    3.27   0
  10   6  -5   85.53    5.12   0
  10   7  -5    1.45    2.91   0
  11   0 -10   14.81    4.89   0
  12   3 -11   26.46    5.27   0
  12   5 -10    0.64    3.96   0
  -7  -4  -2  102.46    3.36   0
  -7  -3  -2   77.75    3.13   0
  -7  -2  -2 1328.00   11.49   0
  -6   2  -2  358.56    6.28   0
  -5   4  -2    8.53    1.91   0
   1  -5  -1  131.81    2.91   0
   4  -2  -1  386.66    6.23   0
   4   6  -1   11.65    1.26   0
   5  -5  -3    3.33    2.60   0
   7  -8 -10   -0.83    3.75   0
   7  -7  -8    2.17    3.57   0
   7   2  -2   90.35    4.05   0
   8  -4  -6   -0.36    2.80   0
   8   2  -3   32.88    3.56   0
   9  -5 -11    2.01    4.13   0
   9   3  -4   12.44    3.28   0
   9   7  -4    0.70    2.72   0
  10  -3 -11    0.08    4.34   0
  10  -2  -9    0.22    3.99   0
  10  -1  -8    1.67    3.65   0
  11   1  -9    4.66    4.17   0
  11   6  -7   -0.23    3.72   0
  12   4 -11    2.69    4.38   0
  -7  -1  -2  134.46    4.11   0
  -1  -8  -2  315.83    3.72   0
   2  -8  -3  244.71    5.47   0
   4  -6  -3   16.79    2.70   0
   5  -3  -2    3.79    1.95   0
   5   1  -1    1.33    1.64   0
   6  -6  -5   10.39    3.29   0
   6  -1  -2  545.36    8.91   0
   7  -3  -4    1.06    3.14   0
   8   3  -3    3.17    2.64   0
   8   6  -3    6.26    2.55   0
   9  -4  -9    3.27    4.06   0
   9   4  -4   -0.92    2.93   0
   9   5  -4    4.80    2.97   0
   9   6  -4    2.92    2.80   0
  10  -2 -10    8.06    4.60   0
  10   2  -6    0.10    3.33   0
  11   0 -11    2.95    4.01   0
  11   1 -10   19.13    4.92   0
  11   2  -9    1.92    4.00   0
  -9  -5  -3   -0.45    1.79   0
  -7  -5  -2  175.00    4.11   0
  -6  -7  -2   92.50    2.55   0
  -5  -2  -1  126.09    3.23   0
  -5  -1  -1  368.54    5.44   0
  -4  -5  -1  503.40    4.38   0
  -2   5  -1  306.78    4.31   0
   1  -7  -2   43.02    2.24   0
   2  -4  -1  300.81    4.70   0
   3  -7  -3  104.47    4.13   0
   3  -3  -1  106.75    3.19   0
   5  -8  -6   -0.22    3.08   0
   5  -6  -4    1.24    2.81   0
   6  -3  -3   78.46    4.37   0
   7  -8 -11   -3.43    3.79   0
   7  -6  -7   12.15    3.74   0
   8  -6 -10    0.51    4.00   0
   8  -5  -8   19.25    4.21   0
   8   5  -3    3.82    2.48   0
   9  -3  -8   -0.10    3.50   0
   9  -2  -7    7.99    3.69   0
   9  -1  -6   -2.12    3.54   0
   9   1  -5    0.04    3.19   0
  10   3  -6    3.67    3.70   0
  11   5  -8    0.53    3.50   0
  12   6 -12   -1.71    4.43   0
  -7   0  -2  433.86    6.97   0
  -5  -3  -1  288.45    4.46   0
  -3   4  -1  441.18    5.61   0
   2  -9  -4   89.45    3.91   0
   4  -9  -6   20.55    3.35   0
   4  -8  -5   31.55    3.72   0
   4  -7  -4  145.05    5.37   0
   4  -4  -2    0.37    1.84   0
   4  -1  -1  167.33    4.20   0
   5   8  -2   -0.81    1.35   0
   6   0  -2  181.50    5.42   0
   7  -7  -9   -0.05    3.77   0
   7  -5  -6    4.33    2.87   0
   8  -4  -7   20.71    4.07   0
  10  -2 -11    7.71    4.60   0
  11   1 -11   -0.80    3.73   0
  11   2 -10   24.44    5.02   0
  11   3  -9   -0.77    3.89   0
  11   6  -8    3.93    3.61   0
  11   7  -8    3.67    3.71   0
  -9  -6  -3    1.69    1.94   0
  -6   3  -2   95.93    3.53   0
  -5   0  -1  288.35    4.96   0
  -4   6  -2   85.55    3.23   0
  -3   7  -2  543.98    6.71   0
  -1   6  -1   39.43    1.62   0
   0  -9  -3    1.53    1.49   0
   2  -6  -2   35.01    2.29   0
   3  -9  -5  155.03    5.54   0
   3  -8  -4   57.37    3.61   0
   3  -5  -2   43.19    2.67   0
   5  -2  -2   39.28    3.02   0
   6  -7  -7    7.79    3.87   0
   6  -4  -4   97.35    5.08   0
   7  -2  -4    6.62    3.12   0
   7   0  -3    5.85    2.86   0
   8  -6 -12   -1.14    4.01   0
   8  -5  -9   15.04    4.37   0
   9  -4 -11    2.28    4.26   0
   9  -3  -9    7.55    3.96   0
   9   2  -5    1.19    3.34   0
  10  -2 -12    0.17    4.18   0
  10  -1 -10    1.01    4.40   0
  11   3 -10   23.09    4.88   0
  11   4  -9    5.28    3.94   0
  -7  -6  -2  186.97    4.08   0
  -7   1  -2   49.28    2.87   0
  -5  -4  -1  458.27    5.33   0
  -5   5  -2  111.20    3.79   0
  -4   3  -1  308.84    5.19   0
   5  -4  -3   11.11    2.43   0
   6  -8  -9    1.87    3.73   0
   6  -6  -6   77.77    5.21   0
   6  -5  -5   10.50    3.25   0
   6   1  -2  258.25    6.16   0
   6   6  -2   47.02    2.61   0
   7  -6  -8   -2.25    3.45   0
   8  -4  -8   -1.44    3.46   0
   8  -1  -5   18.48    3.69   0
   8   8  -4   27.57    3.04   0
   9  -4 -12   -2.52    4.12   0
   9  -2  -8   16.08    4.09   0
  10  -1 -11    3.72    4.53   0
  10   0  -9   -1.88    3.64   0
  11   2 -12   15.91    4.93   0
  11   5  -9   25.86    4.36   0
  11   7  -9    4.13    4.00   0
  -5   1  -1   20.77    1.85   0
   4   0  -1  114.35    3.49   0
   4   5  -1  175.20    3.25   0
   5  -8  -7   13.12    3.78   0
   7   1  -3  291.11    7.31   0
   7   7  -3    3.34    2.22   0
   8  -2  -6    3.12    3.67   0
   8   2  -4    0.10    2.87   0
   9  -3 -10   -0.52    3.55   0
   9   1  -6    8.34    3.85   0
   9   4  -5   17.55    3.63   0
   9   5  -5   13.83    3.36   0
   9   6  -5   40.05    3.93   0
   9   7  -5   34.15    3.68   0
  10  -1 -12   -2.20    4.36   0
  10   0 -10   -0.88    4.04   0
  10   2  -8    2.03    3.66   0
  11   3 -11    3.06    4.29   0
  -8  -3  -2   18.92    2.46   0
  -6   4  -2    0.85    2.03   0
   0  -5  -1   26.99    1.28   0
   3  -2  -1  396.13    5.68   0
   4  -9  -7   55.73    4.50   0
   4  -5  -3   92.66    4.23   0
   5  -5  -4  117.56    5.20   0
   6  -8 -10    0.24    3.95   0
   6  -7  -8    3.15    3.65   0
   6   2  -2   53.50    3.04   0
   6   5  -2   19.92    2.18   0
   7  -4  -6    3.11    2.90   0
   7  -1  -4  128.03    5.67   0
   8  -5 -11   -0.65    4.18   0
   8   7  -4   28.58    3.18   0
   9  -3 -11    6.65    4.78   0
   9  -1  -8   17.42    4.14   0
   9   0  -7    9.94    3.69   0
  10   1  -9   17.87    4.34   0
  10   5  -7    4.46    3.57   0
  10   6  -7    1.84    3.64   0
  10   7  -7    6.26    3.58   0
  11   3 -12   20.99    4.71   0
  11   4 -11    9.86    4.58   0
  11   6 -10    5.86    4.31   0
  -8  -4  -2   16.66    2.08   0
  -5   2  -1  202.91    4.68   0
  -2  -8  -2  384.39    3.16   0
  -1   1   0   -0.10    0.38   0
   1  -8  -3    1.26    1.64   0
   3  -6  -3   20.91    2.61   0
   3   6  -1   96.69    1.83   0
   4  -3  -2  668.71    8.93   0
   5  -6  -5  194.15    6.67   0
   5  -1  -2  221.31    5.48   0
   6   3  -2  185.27    4.96   0
   6   4  -2  395.39    6.87   0
   7  -7 -13   -2.03    4.09   0
   7   2  -3  111.24    4.70   0
   7   6  -3   15.73    2.58   0
   8  -5 -12    0.10    4.39   0
   8  -4  -9    2.84    3.54   0
   8   0  -5    2.21    2.76   0
   8   4  -4   -0.01    2.69   0
   8   5  -4   38.00    3.62   0
   8   6  -4   26.65    3.31   0
   9  -3 -12   -0.84    4.39   0
   9   2  -6   22.67    4.10   0
  10   0 -12   41.69    5.94   0
  10   0 -11   12.66    4.32   0
  10   1 -10    3.89    4.15   0
  10   3  -8    2.39    3.56   0
  11   6 -11    2.28    3.97   0
  -8  -5  -2  291.39    5.79   0
  -7  -7  -2  245.18    4.59   0
  -6  -3  -1  385.17    5.97   0
  -6  -2  -1   31.31    2.14   0
  -6  -1  -1  193.53    4.61   0
  -5  -5  -1 1161.44    8.20   0
  -3  -6  -1  168.18    1.67   0
  -3   5  -1   48.63    2.44   0
   0  -7  -2    2.87    1.24   0
   1   7  -1  617.16    3.26   0
   2  -7  -3    1.08    1.74   0
   2  -3  -1  167.20    3.53   0
   4  -8  -6   17.37    3.54   0
   4   4  -1 1576.42   10.00   0
   5  -8  -8    0.60    3.50   0
   5  -3  -3  114.45    4.82   0
   6  -6  -7   -0.76    3.42   0
   6  -1  -3    6.40    2.41   0
   7  -6 -10    1.53    4.04   0
   7   3  -3   12.96    2.51   0
   7   4  -3  211.84    6.05   0
   7   5  -3    4.48    2.43   0
   8  -5 -13   -4.99    4.36   0
   8  -4 -10   23.81    4.75   0
   8  -3  -8    0.06    3.56   0
   8  -2  -7   53.97    5.27   0
   8  -1  -6   18.13    3.98   0
   9  -2 -10    0.56    3.61   0
   9   1  -7   17.78    4.17   0
   9   8  -6  200.15    6.97   0
  10   2  -9   10.43    3.78   0
  11   5 -13    0.35    4.36   0
  11   5 -12    0.27    4.17   0
  11   6 -12   -2.45    4.10   0
  -6   0  -1 1473.79   12.35   0
  -5   6  -2   78.86    3.64   0
  -4   4  -1  149.45    3.89   0
  -4   7  -2  212.31    4.95   0
  -2   6  -1   49.20    2.18   0
   1  -9  -4  190.54    4.99   0
   1  -4  -1   57.76    1.99   0
   3  -9  -6   22.67    3.49   0
   3  -7  -4   43.80    3.49   0
   3  -4  -2   52.18    2.84   0
   4  -7  -5    0.16    2.74   0
   4   2  -1  942.35    8.60   0
   4   3  -1  377.01    5.33   0
   5   7  -2   56.51    2.33   0
   6  -8 -12   -1.74    4.33   0
   6  -5  -6    8.35    3.14   0
   6  -4  -5   10.84    3.02   0
   9  -2 -11   21.32    5.29   0
   9  -1  -9   12.34    3.90   0
   9   0  -8    2.54    3.63   0
   9   7  -6   43.37    4.22   0
  10   1 -11   60.37    5.84   0
  11   6 -13    0.80    4.23   0
  -8  -6  -2    2.55    1.92   0
  -6  -4  -1  466.87    6.46   0
  -5   3  -1   -0.56    1.74   0
  -1  -9  -3  215.38    3.96   0
   0   2   0   -0.14    0.26   0
   0   7  -1 1185.63    6.65   0
   2  -9  -5   22.15    3.06   0
   2  -8  -4   46.71    3.35   0
   3  -8  -5   23.77    3.41   0
   3  -1  -1  146.63    3.63   0
   5  -7  -7  102.84    5.87   0
   5   0  -2  177.02    4.95   0
   6   0  -3   25.01    3.27   0
   6   8  -3  523.20    7.43   0
   7  -5  -9    1.71    3.85   0
   8  -4 -11    4.38    4.71   0
   8   2  -5    9.88    3.53   0
   9  -2 -13    5.88    5.02   0
   9  -2 -12    1.48    4.69   0
   9   5  -6   20.20    3.94   0
   9   6  -6    6.28    3.47   0
  10   1 -13    5.84    5.32   0
  10   1 -12    0.73    4.09   0
  10   4  -9   -2.56    3.92   0
  -6   1  -1  308.17    6.04   0
   1  -6  -2  121.40    3.32   0
   2  -5  -2  357.44    5.93   0
   4  -4  -3    4.99    2.51   0
   4  -2  -2  109.58    4.07   0
   4   8  -2 1331.47    8.13   0
   5  -6  -6    0.38    3.30   0
   5  -4  -4  120.68    5.18   0
   6  -7 -10   -0.55    4.03   0
   6  -6  -8   33.90    4.71   0
   7  -6 -12    0.93    3.83   0
   7   1  -4    3.33    3.02   0
   8  -4 -13    0.39    4.64   0
   8  -4 -12   -0.65    4.51   0
   8  -1  -7    3.78    4.09   0
   8   8  -5  211.97    6.56   0
   9  -1 -11    4.64    4.66   0
   9   0  -9   29.91    4.89   0
  10   2 -12   -0.45    4.66   0
  10   3 -10   30.57    4.82   0
  10   5  -9   40.40    5.11   0
  10   7  -9   72.97    5.91   0
   4  -8  -7    3.70    3.34   0
   5  -5  -5   36.47    4.07   0
   5  -2  -3   42.99    3.65   0
   5   1  -2  506.46    8.08   0
   5   6  -2  383.85    5.95   0
   6  -5  -7    9.81    3.80   0
   7  -6 -14   -5.68    4.75   0
   7  -4  -8   26.91    4.80   0
   7   8  -4  243.51    6.18   0
   8   3  -5   18.41    3.78   0
   8   7  -5    2.50    2.88   0
  10   2 -13    8.85    5.12   0
  10   3 -11    2.13    4.64   0
  10   4 -10   94.86    6.92   0
  -6  -5  -1   29.36    2.26   0
  -6   2  -1  260.35    5.99   0
  -4   5  -1  171.89    4.53   0
  -2   2   0   19.86    1.39   0
  -1   7  -1   76.32    2.46   0
   5  -8 -10    0.23    4.23   0
   6  -6  -9    5.07    4.36   0
   6  -4  -6   89.39    5.74   0
   6  -3  -5   22.20    3.56   0
   6   1  -3  366.85    7.95   0
   7  -5 -11    0.72    4.50   0
   7  -3  -7   -0.71    3.25   0
   7  -2  -6    0.90    3.11   0
   7   2  -4    2.71    3.21   0
   8  -3 -11   -0.66    4.88   0
   8  -2  -9   11.04    4.35   0
   8   4  -5   56.92    4.70   0
   8   5  -5   77.44    5.08   0
   8   6  -5   16.58    3.61   0
   9  -1 -13    4.94    5.28   0
   9   0 -10    2.09    3.95   0
   9   1  -9   19.88    4.80   0
   9   2  -8   63.47    5.93   0
   9   4  -7    3.37    3.83   0
   9   5  -7   14.38    4.06   0
   9   7  -7  165.94    7.22   0
   9   8  -7    5.86    3.46   0
  10   3 -13    1.44    4.86   0
  10   3 -12    3.86    5.00   0
  10   4 -11   54.47    6.28   0
  10   5 -10   -0.93    4.48   0
  10   6 -10    2.69    4.25   0
  -8  -7  -2   20.14    2.36   0
  -7  -3  -1  446.57    7.40   0
  -7  -2  -1  221.31    5.41   0
  -7  -1  -1  758.32    9.88   0
  -5  -6  -1  240.45    4.04   0
  -5   4  -1   88.94    3.87   0
  -3   1   0  294.79    4.61   0
  -3   6  -1   52.80    2.79   0
   3  -9  -7   30.94    4.03   0
   3  -5  -3  276.46    6.44   0
   3   0  -1   56.70    2.54   0
   4  -7  -6   40.07    4.29   0
   4  -6  -5   46.73    4.27   0
   4  -5  -4  129.82    5.24   0
   5  -7  -8    2.06    3.83   0
   5   2  -2  123.80    4.33   0
   6  -7 -13    1.14    4.56   0
   6  -7 -12   -2.49    4.43   0
   6  -1  -4  212.11    7.13   0
   6   7  -3   16.36    2.27   0
   7   0  -5   -0.72    3.57   0
   7   7  -4    9.06    2.76   0
   8  -3 -12    5.01    5.56   0
   8  -1  -8   64.19    5.93   0
   8   0  -7    5.35    4.07   0
   9   0 -11   40.20    6.09   0
   9   3  -8   81.74    6.27   0
   9   6  -7  145.55    6.99   0
  10   4 -12   63.76    7.21   0
  10   5 -11   61.64    6.66   0
  -7  -4  -1  245.42    5.67   0
  -7   0  -1  579.73    9.01   0
  -1   3   0  309.46    3.64   0
   0  -8  -3   50.84    2.79   0
   2  -2  -1  375.19    5.22   0
   3  -3  -2  122.53    4.16   0
   4  -1  -2   80.12    3.74   0
   5  -6  -7    1.74    3.70   0
   5  -3  -4   43.42    4.24   0
   5   3  -2  298.78    6.16   0
   5   4  -2   87.05    3.61   0
   5   5  -2  449.38    6.83   0
   6  -7 -14   -9.33    4.85   0
   6  -5  -8   65.42    5.85   0
   6   2  -3  648.84   10.41   0
   7  -3  -8   28.41    5.05   0
   7   3  -4  609.59   11.05   0
   7   4  -4    9.01    3.23   0
   7   6  -4  163.80    5.97   0
   8  -3 -14    9.16    5.53   0
   8  -3 -13    8.89    5.40   0
   8  -2 -10   22.12    5.13   0
   8   2  -6    2.64    3.24   0
   9   0 -13   84.28    7.93   0
   9   0 -12   -2.25    5.13   0
   9   1 -10   14.19    4.86   0
  10   4 -14    6.09    5.37   0
  10   6 -11    1.53    4.73   0
  10   7 -11   -0.48    4.40   0
  -9  -6  -2    4.96    2.57   0
  -6   3  -1   37.90    3.00   0
  -3   2   0  315.92    5.15   0
  -2   3   0   82.69    2.59   0
  -2   7  -1   60.11    2.84   0
   1  -7  -3  105.81    4.00   0
   2  -6  -3  402.95    7.36   0
   3  -8  -6    2.65    3.25   0
   3  -7  -5  158.81    6.29   0
   3  -6  -4  209.53    6.47   0
   3   5  -1  168.54    2.91   0
   4  -8  -8    4.09    4.17   0
   4  -3  -3    8.62    2.83   0
   5  -8 -12   -1.37    4.51   0
   5  -7  -9   26.40    5.01   0
   5  -5  -6   -1.62    3.46   0
   5  -4  -5    7.05    3.49   0
   5  -1  -3   98.41    4.57   0
   6  -2  -5  109.37    6.15   0
   6   3  -3  416.05    8.48   0
   6   6  -3  298.97    6.56   0
   7  -5 -14    1.16    4.84   0
   7  -4 -10    6.08    4.69   0
   7  -2  -7    6.32    4.26   0
   7  -1  -6   92.41    5.84   0
   7   5  -4   50.17    4.09   0
   8  -2 -11   55.90    6.47   0
   8  -1  -9   12.77    4.82   0
   8   1  -7   -1.16    4.27   0
   8   3  -6    8.69    4.14   0
   9   0 -14   36.68    6.33   0
   9   1 -11   31.20    5.93   0
   9   4  -8    9.47    3.96   0
   9   5  -8   17.21    4.63   0
  10   5 -14   -1.83    4.99   0
  10   5 -13    3.46    5.27   0
  10   6 -13    0.79    4.84   0
  -4  -1   0  709.25    7.72   0
  -4   0   0   -0.47    1.32   0
   0  -9  -4   40.91    3.05   0
   0   3   0  135.69    1.79   0
   2  -9  -6   66.36    4.83   0
   3   1  -1 2655.80   14.45   0
   5  -8 -13   -2.41    4.76   0
   6  -4  -7   31.78    4.60   0
   6  -3  -6  442.19   11.29   0
   6   0  -4  223.71    7.50   0
   6   4  -3    0.58    2.39   0
   6   5  -3  668.68   10.05   0
   7   1  -5  206.05    7.61   0
   8  -2 -12   -0.17    5.58   0
   8   0  -8    2.86    3.96   0
   8   4  -6   35.39    4.85   0
   8   8  -6  305.40    8.62   0
   9   1 -12    7.58    5.49   0
   9   2 -10   59.88    6.43   0
   9   3  -9  154.11    7.97   0
   9   6  -8    3.06    4.16   0
   9   7  -8  145.08    7.59   0
  10   6 -14   -1.15    5.12   0
  -7  -5  -1  549.94    8.21   0
  -6  -6  -1  130.43    3.77   0
  -5   5  -1  158.88    5.29   0
  -4  -2   0    1.07    1.39   0
  -4   1   0  700.65    8.39   0
  -4   6  -1   33.39    3.13   0
   1  -8  -4   40.65    3.55   0
   2  -8  -5   42.88    4.09   0
   2  -7  -4   87.76    4.52   0
   2  -4  -2   52.72    3.03   0
   3  -9  -8   -0.96    3.72   0
   4  -7  -7    3.23    4.09   0
   5  -7 -10  107.01    7.64   0
   6  -6 -12   -3.06    5.74   0
   6  -5  -9  131.15    7.94   0
   7  -4 -12    5.07    5.48   0
   7  -3  -9  114.49    7.37   0
   8  -2 -14    1.40    5.80   0
   8  -2 -13   49.96    6.74   0
   8  -1 -10    0.59    4.68   0
   8   2  -7   25.01    5.17   0
   8   5  -6    4.51    3.84   0
   8   6  -6    2.17    3.81   0
   8   7  -6  203.14    7.63   0
   9   1 -14   -0.03    5.80   0
   9   1 -13    8.08    5.14   0
   9   2 -11    6.51    5.09   0
   9   3 -10   27.27    5.64   0
   9   4  -9   20.44    5.43   0
  -4   2   0  961.24   10.54   0
  -3   3   0   95.82    3.40   0
   1  -3  -1    8.22    1.37   0
   4  -8  -9    6.77    4.67   0
   4  -4  -4   12.55    3.56   0
   4   0  -2  180.04    5.31   0
   5  -6  -8    0.72    4.32   0
   5  -2  -4   31.54    4.27   0
   5   0  -3  198.44    6.52   0
   6  -6 -15   -3.73    5.64   0
   6  -6 -14   -4.12    5.45   0
   7  -4 -14    3.47    6.04   0
   7  -4 -13    5.64    6.08   0
   7  -3 -10   21.92    5.62   0
   7  -2  -8  239.31   10.09   0
   7  -1  -7  148.38    8.09   0
   7   2  -5  158.64    6.93   0
   8  -1 -11    2.90    4.94   0
   8   0  -9   15.17    4.59   0
   8   1  -8  121.63    7.88   0
   9   2 -13   -1.26    5.82   0
   9   2 -12    1.70    5.52   0
   9   5  -9  238.46   10.12   0
   9   6  -9  547.44   14.13   0
   9   7  -9   67.91    6.62   0
  -5  -1   0  123.26    4.32   0
  -5   0   0    7.07    2.41   0
  -3   7  -1    4.21    2.27   0
  -2   4   0  205.93    4.45   0
  -1   4   0  100.76    2.68   0
   3  -8  -7   11.39    4.16   0
   3  -4  -3  344.71    7.69   0
   3   2  -1  914.28    8.35   0
   4  -6  -6  477.40   11.35   0
   4  -5  -5   68.00    5.37   0
   5  -7 -11    3.22    5.53   0
   5  -5  -7   25.98    5.11   0
   6  -5 -10  226.42   10.42   0
   6  -4  -8    2.04    3.86   0
   6   1  -4   95.73    5.36   0
   7   3  -5    4.49    3.97   0
   7   8  -5    5.43    3.38   0
   8  -1 -13   18.33    6.66   0
   8  -1 -12  156.27   10.14   0
   8   0 -10   57.00    6.73   0
   8   3  -7   -0.90    3.75   0
   9   3 -12   40.42    7.07   0
   9   3 -11    6.73    4.79   0
   9   4 -10   81.69    6.79   0
  -5   1   0  354.61    7.21   0
  -4  -3   0  454.04    6.21   0
   0  -4  -1 1998.62    9.85   0
   1  -5  -2   79.64    3.22   0
   3  -9  -9   96.85    7.30   0
   3  -2  -2   77.17    3.65   0
   3   3  -1 1468.59   10.12   0
   4  -8 -10  127.31    8.57   0
   4  -2  -3  268.22    7.30   0
   5  -7 -12   -2.00    5.51   0
   5  -6  -9    3.10    5.12   0
   5  -4  -6   16.19    4.84   0
   5  -3  -5   44.21    5.06   0
   6  -5 -11    1.21    5.56   0
   6  -3  -7  235.74    9.43   0
   6  -2  -6  443.79   11.81   0
   6   8  -4  226.52    6.65   0
   7  -3 -11    8.64    5.40   0
   7  -2  -9  116.00    8.38   0
   7   1  -6   25.32    5.16   0
   7   4  -5  170.08    7.43   0
   7   7  -5    5.87    3.57   0
   8  -1 -15    2.78    5.98   0
   8  -1 -14   27.51    6.53   0
   8   1  -9    2.94    5.21   0
   8   2  -8   27.26    5.70   0
   8   4  -7   -0.65    4.42   0
   9   3 -15   -1.03    6.18   0
   9   3 -14   58.70    8.22   0
   9   3 -13    7.96    6.62   0
   9   4 -11   85.32    8.06   0
   9   5 -10  164.29    8.92   0
   9   6 -10   83.13    7.87   0
   9   7 -10   58.48    6.92   0
  -8  -5  -1    3.16    2.96   0
  -5   6  -1   34.16    3.88   0
  -4   3   0  895.72   10.93   0
   2  -9  -7   23.11    4.65   0
   3  -7  -6  485.64   11.63   0
   4  -7  -8  254.41   10.05   0
   5  -7 -15   -2.40    6.02   0
   5  -7 -14   -2.47    5.75   0
   5  -7 -13   -2.70    6.57   0
   6  -5 -12   54.36    7.68   0
   6  -4  -9   18.04    5.98   0
   6   2  -4  190.19    7.37   0
   7  -3 -15   26.09    7.67   0
   7  -3 -14   38.33    7.79   0
   7  -3 -12   11.46    5.57   0
   7  -1  -8    4.34    5.19   0
   7   6  -5   17.66    4.25   0
   8   0 -12   16.65    6.39   0
   8   3  -8   34.49    6.00   0
   8   5  -7   20.64    4.69   0
   8   6  -7  226.50    9.38   0
   8   7  -7  171.90    8.33   0
   9   4 -15    3.80    6.94   0
   9   4 -13  293.26   13.43   0
   9   4 -12   26.19    6.67   0
   9   5 -11   -0.40    5.47   0
   7  -2 -10    5.30    4.95   0
   9   4 -14    0.36    5.59   0
  -6 -13   1   33.60   37.09   0
  -5 -16   3   -1.02   46.41   0
  -5  -4  -1  555.34   14.29   0
  -4 -20   7   -8.04   50.85   0
  -4 -19   6    1.36   53.08   0
  -4 -14   2   24.42   41.05   0
  -4   4   1   26.58   21.71   0
  -2 -20   8  -13.15   54.19   0
  -2 -19   7    9.08   49.73   0
  -2 -17   5   20.12   41.79   0
  -1 -12   2  145.22   42.49   0
   0 -11   2   64.72   38.81   0
   1 -19   9  104.38   62.56   0
   1 -18   8  124.04   54.72   0
   3   7   3   16.23   17.88   0
   4 -13   6   12.84   47.24   0
   5  -8   4  233.66   41.68   0
   6 -16  11    8.37   55.69   0
   6 -13   8    7.30   49.49   0
   6 -10   6   87.69   39.67   0
   7 -14  10    0.68   52.15   0
   7 -10   7   61.98   44.06   0
   7  -2   4  302.74   28.90   0
   8  -6   6  117.53   39.11   0
  -5  -5  -1 1518.64   28.95   0
  -2 -16   4   46.78   39.72   0
  -2 -13   2   -6.06   31.41   0
  -1 -14   3  369.46   55.13   0
   0 -18   7   33.66   47.67   0
   0 -17   6   44.02   48.82   0
   0 -16   5  120.13   49.43   0
   0   4   1  905.64   30.24   0
   1 -15   5  186.00   45.04   0
   1 -12   3    0.45   34.29   0
   1 -10   2  101.54   32.45   0
   2 -14   5    3.67   38.13   0
   2  -5   1  470.13   31.45   0
   4  -4   2 1960.23   53.23   0
   4   8   4  339.72   29.11   0
   5   9   5   11.48   22.33   0
   6   8   5  540.03   30.46   0
   7 -15  11  -11.92   45.96   0
   7 -13   9   -3.94   52.74   0
   8 -10   8   11.92   43.62   0
   8  -3   5  496.36   38.15   0
  -6  -5  -1   28.84    9.97   0
  -5 -13   1  115.52   36.82   0
  -5   1   0  331.46   20.24   0
  -4 -16   3   20.11   43.54   0
  -4  -4  -1 1376.10   24.16   0
  -3 -20   7    9.52   50.00   0
  -3 -14   2   14.45   39.98   0
  -3 -12   1  -10.69   32.14   0
  -2   6   2   45.48   24.42   0
  -1 -19   7   13.35   54.47   0
  -1 -18   6   -8.10   46.71   0
  -1  -7   0   10.79   18.88   0
   0  -9   1   36.35   26.99   0
   0   6   2  161.99   24.44   0
   2 -11   3   -1.15   32.82   0
   4 -12   5   34.41   42.64   0
   5 -12   6  119.84   48.58   0
   5   7   4  173.61   20.71   0
   6 -12   7   12.06   45.68   0
   6   0   3 1029.92   26.72   0
   8 -15  12   14.58   52.29   0
   8 -14  11  -11.58   53.44   0
  -6  -6  -1  124.86   14.71   0
  -4  -5  -1  766.70   23.79   0
  -3 -21   8   -4.59   52.09   0
  -3   4   1   66.97   20.97   0
  -2 -15   3   27.89   35.34   0
  -1 -20   8  -18.42   55.31   0
  -1 -17   5   51.62   46.08   0
  -1   6   2  145.15   24.27   0
   0 -15   4   -3.43   43.35   0
   1 -14   4  188.30   44.51   0
   2 -13   4    6.06   39.97   0
   3 -18   9   11.95   54.77   0
   3 -17   8   63.57   59.23   0
   3 -16   7    4.17   46.21   0
   4 -17   9   10.37   57.33   0
   4  -8   3    2.72   26.62   0
   5 -16   9  -17.75   52.71   0
   6   1   3  213.81   12.59   0
   7  -3   4  205.65   27.00   0
   8 -12   9   -0.06   44.39   0
  -5   3   1  171.01   23.37   0
  -4 -13   1  115.23   35.70   0
  -4  -6  -1  311.44   20.89   0
  -3 -16   3    6.00   41.00   0
  -2 -19   6   -7.99   49.34   0
  -1 -16   4   11.94   42.05   0
  -1   4   1   80.37   14.62   0
   0 -12   2    6.13   35.87   0
   1 -18   7   26.14   51.08   0
   1  -8   1  498.97   39.04   0
   2 -19   9   57.88   55.93   0
   2 -18   8  114.29   49.96   0
   2 -17   7   -3.21   42.68   0
   2 -16   6   -4.56   44.92   0
   2  -6   1   42.50   23.31   0
   2   7   3  581.92   29.99   0
   3 -15   6    6.00   42.63   0
   4 -15   7    8.55   41.48   0
   4  -5   2  237.77   27.37   0
   5 -17  10   -7.74   45.77   0
   5  -6   3   -3.21   26.91   0
   6 -16  10   -5.46   49.78   0
   6 -15   9   -1.14   49.15   0
   6 -11   6  296.96   51.47   0
   6  -2   3   74.30   18.29   0
   7  -7   5    2.90   32.23   0
   8  -7   6   10.23   34.90   0
  -6 -14   1  126.73   35.84   0
  -6  -7  -1   90.82   16.27   0
  -6  -4  -1  507.49    8.99   0
  -6   0   0  261.91   18.02   0
  -5 -17   3   -3.03   39.28   0
  -5  -7  -1  479.08   24.73   0
  -4 -20   6    4.99   47.92   0
  -4 -19   5    8.49   49.65   0
  -4 -15   2   12.56   36.48   0
  -4  -3  -1  743.97   11.79   0
  -2 -20   7   -0.89   47.11   0
  -2 -14   2   16.54   35.92   0
  -1 -13   2   22.98   31.53   0
  -1 -11   1  300.94   40.36   0
   0  -6   0  496.21   30.40   0
   1 -19   8   18.88   51.56   0
   1 -17   6    0.85   45.74   0
   1 -13   3    5.75   37.37   0
   1 -11   2   -6.29   34.96   0
   2 -15   5   60.50   42.10   0
   3   4   2   -2.67    7.44   0
   3   8   4  314.50   28.37   0
   4   9   5    0.09   23.29   0
   5 -14   7    2.31   38.13   0
   5 -11   5   67.02   33.85   0
   5  -9   4  205.20   36.23   0
   6  -7   4   13.64   30.94   0
   7 -16  11   -5.13   48.42   0
   7 -15  10   -0.22   46.15   0
   8 -11   8    0.17   43.91   0
  -5 -14   1   48.73   32.83   0
  -4 -11   0  157.71   31.05   0
  -3 -13   1  581.17   47.65   0
  -2 -17   4  -10.98   39.57   0
  -1   7   3   72.73   24.69   0
   0 -20   8   61.25   52.51   0
   0 -19   7   61.94   51.77   0
   0 -17   5   46.00   43.27   0
   0 -10   1    1.22   29.57   0
   1 -16   5   99.97   40.19   0
   1   7   3  335.59   27.38   0
   2 -12   3   26.11   37.78   0
   3 -14   5    3.38   38.65   0
   3  -8   2   16.17   29.71   0
   4 -11   4   79.72   38.19   0
   5 -13   6   37.51   40.77   0
   6 -13   7   12.52   40.21   0
   6  -3   3 1078.08   38.39   0
   7 -14   9    4.15   46.08   0
  -6 -12   0   29.17   26.62   0
  -6  -8  -1   24.64   16.31   0
  -6   2   1    0.43   16.73   0
  -5 -16   2    6.89   35.24   0
  -4   1   0  630.77   21.12   0
  -3  -5  -1  288.02   17.30   0
  -3  -4  -1  132.68   11.28   0
  -2 -16   3   10.39   38.77   0
  -1 -19   6   48.07   47.73   0
   0   7   3 1365.95   43.76   0
   1 -15   4   11.15   36.86   0
   2 -14   4   41.75   39.62   0
   2 -10   2  163.18   35.43   0
   3  -3   1  211.55   19.22   0
   3  -2   1  619.08   22.42   0
   4 -13   5   38.77   42.22   0
   4  -9   3   59.39   28.00   0
   5  -7   3  593.26   41.93   0
   7 -10   6   10.75   39.97   0
   8 -15  11  -15.56   44.57   0
   8 -14  10    1.09   46.42   0
  -7  -7  -1  128.31   14.73   0
  -7  -6  -1   61.27   10.73   0
  -5  -8  -1  177.12   19.44   0
  -5   4   2  101.73   23.48   0
  -4 -14   1  178.50   36.92   0
  -4   3   1   39.17   17.63   0
  -3 -21   7    1.08   44.17   0
  -3 -18   4   -8.73   38.65   0
  -3 -11   0  538.53   40.37   0
  -3  -6  -1  214.13   18.35   0
  -3   5   2   62.27   20.20   0
  -2 -10   0  746.56   43.08   0
  -1 -20   7    3.70   46.80   0
  -1 -18   5   19.33   40.84   0
   0 -16   4  156.05   43.09   0
   2   8   4    8.29   17.15   0
   3 -18   8   24.52   52.11   0
   3 -17   7   12.94   45.47   0
   3 -13   4   19.48   39.10   0
   3  -1   1  154.11   12.31   0
   3   6   3    9.16   13.98   0
   4 -17   8   -6.39   49.64   0
   4 -16   7    0.69   43.34   0
   4  -6   2  105.24   26.07   0
   5 -17   9  -12.23   45.36   0
   5 -16   8  -25.54   44.82   0
   6 -10   5  145.61   38.52   0
   8 -13   9   -7.21   44.03   0
   8 -10   7   12.95   39.19   0
   8  -5   5  371.66   34.98   0
  -4 -16   2  210.23   41.70   0
  -3 -17   3   13.18   36.89   0
  -1 -17   4  131.90   42.36   0
  -1 -14   2    1.93   36.42   0
  -1 -12   1   96.27   34.81   0
  -1  -9   0  247.50   29.97   0
   1 -19   7   40.76   48.24   0
   1 -12   2   58.40   35.09   0
   1  -3   0  305.43   18.02   0
   1   5   2  483.07   22.02   0
   2 -19   8   24.67   49.06   0
   2 -18   7    3.82   39.59   0
   2 -17   6   10.84   46.18   0
   3 -16   6   -5.54   40.95   0
   3  -4   1  619.14   28.63   0
   4   7   4  150.43   19.92   0
   5 -15   7    1.09   40.29   0
   5 -10   4   78.60   35.10   0
   6 -16   9    2.94   46.77   0
   6  -8   4  114.09   33.69   0
   6  -4   3   62.29   20.05   0
   7  -5   4   98.38   26.11   0
  -6 -15   1   11.94   31.00   0
  -6  -9  -1   11.29   17.50   0
  -5 -18   3    9.54   39.49   0
  -5  -9  -1  105.44   20.38   0
  -4 -12   0   41.45   27.31   0
  -3  -7  -1   58.75   16.88   0
  -3  -3  -1  307.56   10.38   0
  -3   1   0  304.42   13.51   0
  -2 -20   6   27.04   37.43   0
  -2 -19   5   21.75   43.21   0
  -2 -18   4   23.65   40.69   0
  -2 -13   1   44.15   27.76   0
  -2   5   2  372.50   25.59   0
   0 -15   3  178.11   42.44   0
   0 -11   1   -3.25   28.54   0
   1 -17   5   -9.93   38.04   0
   1 -14   3   -6.26   35.79   0
   1  -4   0   72.74   13.68   0
   2 -16   5   -7.53   38.80   0
   3 -15   5   22.47   36.96   0
   4 -15   6   18.20   39.72   0
   4 -12   4   -2.13   34.87   0
   4   5   3   22.45   10.63   0
   6 -15   8   -6.55   42.42   0
   6   7   5 1254.81   32.75   0
   7 -15   9   18.31   40.60   0
   8 -12   8  -17.93   36.68   0
  -6   3   2    3.73   18.23   0
  -5 -15   1   12.50   31.82   0
  -3 -14   1  104.54   33.30   0
  -3   3   1  125.61   15.72   0
  -1 -16   3   61.67   36.95   0
  -1   5   2   50.98   17.36   0
   0 -20   7   50.56   46.64   0
   0 -19   6   22.76   45.01   0
   0 -18   5    0.83   40.64   0
   0  -8   0  184.19   27.29   0
   0   5   2  263.62   20.54   0
   1  -5   0  227.18   21.46   0
   2 -13   3  101.68   33.61   0
   2  -8   1   90.51   26.52   0
   3  -5   1   59.19   19.10   0
   4 -10   3   15.12   25.95   0
   4  -7   2  273.75   30.86   0
   5  -8   3   93.37   30.50   0
   5  -2   2   47.63   15.14   0
   5   9   6  530.02   29.95   0
   6 -14   7   -4.29   37.56   0
   6  -5   3   32.54   22.43   0
   8  -6   5    4.14   27.11   0
  -7  -5  -1  451.89    9.63   0
  -5 -17   2    4.77   35.15   0
  -5 -13   0    5.95   25.89   0
  -5   2   1    7.16   15.65   0
  -4 -18   3   32.76   36.90   0
  -4  -9  -1   54.31   18.23   0
  -3 -21   6    0.41   40.68   0
  -3 -16   2  160.01   34.59   0
  -3 -12   0   46.53   28.07   0
  -3  -8  -1    8.85   16.79   0
  -2 -17   3    2.93   36.42   0
  -2 -11   0   11.09   21.87   0
  -2  -6  -1  108.25   16.85   0
  -2  -5  -1   67.48   13.37   0
  -2  -4  -1  100.95   11.48   0
  -2   6   3  337.56   26.70   0
  -1 -20   6   99.71   46.39   0
  -1 -10   0   68.64   27.34   0
   0 -17   4  227.62   43.63   0
   1 -16   4   67.39   37.29   0
   3 -12   3    9.49   33.42   0
   4 -14   5   13.27   31.08   0
   5  -3   2   73.24   15.23   0
   6 -11   5    9.20   33.81   0
   8 -15  10   -6.75   39.11   0
  -6 -10  -1  349.58   25.92   0
  -5 -10  -1  489.32   30.24   0
  -4 -15   1   43.38   31.87   0
  -4 -13   0  104.29   29.55   0
  -4   4   2    0.52   16.03   0
  -3 -19   4   12.70   40.35   0
  -1 -19   5   10.36   41.36   0
  -1 -15   2  118.74   36.78   0
  -1 -13   1   19.07   29.75   0
   0 -14   2    5.09   33.81   0
   1  -6   0  193.06   20.25   0
   2 -19   7    5.76   45.02   0
   2   6   3  102.33   15.29   0
   3 -18   7   -0.36   46.27   0
   3 -14   4   20.73   33.49   0
   3  -6   1   51.72   19.93   0
   4 -18   8   -2.38   42.40   0
   4 -17   7    6.15   42.32   0
   4   8   5  209.77   22.61   0
   5 -17   8   -8.31   40.39   0
   5 -11   4  136.08   35.35   0
   5  -4   2   12.68   16.11   0
   6 -13   6   24.94   35.81   0
   6  -9   4  134.26   32.67   0
   7 -13   7   -4.24   35.87   0
   8 -14   9    1.31   36.25   0
  -4 -17   2   -9.04   32.46   0
  -3 -18   3   61.61   36.89   0
  -2 -21   6    7.93   40.56   0
  -2 -16   2  128.44   37.40   0
  -2  -7  -1  896.51   32.49   0
  -2   3   1  152.25   13.67   0
  -1 -18   4   36.22   34.24   0
  -1   3   1   14.90    9.82   0
  -1   6   3  163.19   21.26   0
   0 -16   3   71.83   35.82   0
   0 -12   1  199.95   31.92   0
   1 -15   3  405.43   45.07   0
   1 -13   2   19.45   27.72   0
   2 -18   6   16.21   41.92   0
   2  -9   1  219.71   31.81   0
   3 -17   6    1.07   39.33   0
   3   0   1   -2.22    5.21   0
   3   7   4    0.97   15.01   0
   4 -16   6   16.37   38.43   0
   4 -13   4    3.20   33.45   0
   4  -8   2  311.71   32.88   0
   5  -9   3  115.28   30.22   0
   6 -17   9   -5.97   40.36   0
   6 -16   8   -4.03   38.12   0
   6  -6   3   78.28   25.02   0
   8 -13   8  -50.05   38.64   0
   8  -7   5   61.72   26.95   0
  -6 -14   0   26.60   25.56   0
  -6 -11  -1   36.88   22.61   0
  -6   1   1  210.99   17.70   0
  -5 -16   1   56.09   32.92   0
  -5 -14   0   30.99   26.74   0
  -4 -21   5   -8.39   39.50   0
  -4 -10  -1  499.29   31.12   0
  -3 -15   1   24.49   30.71   0
  -3  -9  -1   63.36   17.76   0
  -2 -20   5  -13.01   31.75   0
  -1 -17   3  -10.43   34.34   0
   0   6   3    0.90   15.73   0
   1 -11   1   27.75   28.81   0
   1  -7   0  220.39   22.13   0
   1   6   3   14.52   12.30   0
   2 -17   5   32.89   37.79   0
   2 -14   3   -8.52   33.01   0
   2 -12   2   12.88   29.23   0
   3  -7   1    1.21   20.21   0
   5 -15   6   -0.26   35.25   0
   5  -5   2  141.84   22.41   0
   6 -15   7    9.09   38.05   0
   7 -16   9   -1.33   41.26   0
   7  -7   4   34.40   26.11   0
  -5 -11  -1   -3.24   19.86   0
  -5   3   2    1.50   16.50   0
  -4 -19   3   49.72   36.62   0
  -3 -17   2    6.88   32.51   0
  -3 -13   0   68.01   28.20   0
  -3   4   2   53.80   15.59   0
  -2  -8  -1  182.11   19.09   0
  -1 -11   0   44.01   22.36   0
   0 -20   6  233.77   46.46   0
   0 -19   5   -2.72   39.41   0
   1 -17   4   63.46   36.50   0
   2   7   4  116.55   18.68   0
   3 -13   3   -3.10   32.34   0
   3   8   5    3.83   17.58   0
   4 -15   5   -8.74   32.40   0
   6 -10   4    4.82   28.16   0
   7 -15   8  -13.21   34.90   0
   7 -12   6   -4.74   34.06   0
   8 -12   7   10.33   32.76   0
   8 -10   6   22.37   32.08   0
  -6  -1   0    3.40    8.47   0
  -5 -18   2    0.41   28.12   0
  -4 -16   1    3.17   28.83   0
  -4 -14   0  130.90   31.04   0
  -3 -21   5   -6.18   36.50   0
  -3 -10  -1   25.67   21.03   0
  -2  -3  -1 1099.27   18.90   0
  -1 -20   5   18.64   39.22   0
  -1 -14   1  261.59   38.01   0
  -1  -5  -1  123.11   14.87   0
   0 -18   4   67.45   37.41   0
   0 -15   2   78.02   36.25   0
   0 -13   1   45.01   29.62   0
   0 -10   0  103.50   26.72   0
   0   7   4    8.21   14.83   0
   1  -8   0   66.94   22.79   0
   1   7   4   99.39   19.16   0
   2 -10   1   54.58   27.41   0
   3 -15   4   30.66   32.14   0
   4  -9   2   72.55   28.13   0
   5 -12   4    2.09   25.80   0
   6 -14   6    2.37   34.87   0
   6  -7   3  400.74   33.74   0
   7 -14   7   -1.83   36.28   0
   8 -15   9    1.00   35.37   0
   8  -8   5   -5.99   24.73   0
   8  -2   4  140.13   18.67   0
   8  -1   4  231.01   18.19   0
  -6 -12  -1  146.17   23.80   0
  -4 -18   2   -5.13   31.06   0
  -4   2   1  369.91   18.62   0
  -3 -19   3   10.39   35.40   0
  -3   5   3  238.51   22.50   0
  -2 -15   1   53.80   26.95   0
  -2  -9  -1   34.24   20.64   0
  -1 -19   4   -3.26   37.35   0
  -1 -16   2    8.67   26.50   0
  -1  -6  -1   27.48   12.50   0
   1 -16   3  100.39   34.63   0
   1 -12   1    7.45   27.96   0
   2 -19   6   24.16   37.98   0
   2 -13   2   11.66   29.68   0
   3 -19   7    7.96   36.57   0
   3 -18   6    9.28   36.26   0
   3  -8   1  400.29   32.98   0
   4 -18   7   -9.54   34.05   0
   5 -17   7  -14.62   36.96   0
   5 -10   3   29.84   27.72   0
   5   7   5  874.11   28.26   0
   6   2   3    0.97    3.52   0
   7  -8   4   13.76   25.61   0
   8 -14   8    0.46   33.98   0
  -5 -15   0   15.29   27.38   0
  -5 -12  -1   -1.21   21.53   0
  -3 -16   1   29.45   30.62   0
  -2 -21   5    7.19   36.80   0
  -2 -17   2    0.75   26.76   0
  -1 -18   3   28.34   33.14   0
  -1 -12   0  174.10   30.93   0
  -1  -7  -1  141.67   17.24   0
  -1  -4  -1  119.25   12.63   0
   0 -17   3    0.80   27.07   0
   1 -20   6    9.89   40.15   0
   1 -19   5   37.53   40.03   0
   2 -18   5    8.10   37.95   0
   2 -15   3   72.42   29.47   0
   2  -5   0  111.61   17.50   0
   2  -4   0  125.99   16.32   0
   3 -17   5   17.49   37.94   0
   3   5   3   11.14    9.17   0
   4 -17   6   14.88   34.35   0
   5 -16   6  -13.11   35.43   0
   5  -7   2  163.93   25.67   0
   6 -17   8   -2.41   31.41   0
   8  -4   4   79.94   20.22   0
  -4 -21   4   10.74   33.76   0
  -4 -20   3   11.39   32.84   0
  -4 -17   1   10.68   29.31   0
  -4 -12  -1  175.43   27.19   0
  -3 -18   2   28.06   31.51   0
  -3 -11  -1  670.29   36.70   0
  -2 -20   4   12.94   32.10   0
  -2 -10  -1   21.27   21.34   0
  -1  -8  -1  247.94   23.33   0
   0 -20   5   -5.74   37.15   0
   0 -11   0   -0.26   23.80   0
   1 -18   4   -1.48   35.14   0
   1   4   2    8.86    8.69   0
   2 -17   4   25.48   33.88   0
   2  -6   0  176.35   20.73   0
   3 -14   3   22.29   29.74   0
   4 -16   5   16.03   34.68   0
   4 -10   2   -0.34   25.87   0
   4  -4   1  159.72   17.42   0
   4  -3   1  305.67   18.68   0
   4   6   4  528.45   20.75   0
   5   8   6  555.83   26.60   0
   6 -16   7  -18.02   30.06   0
   6 -11   4  232.40   36.08   0
   7 -16   8    3.55   34.90   0
   7 -13   6    2.09   28.67   0
   7  -3   3  834.98   31.47   0
   8 -13   7  -10.25   34.90   0
   8  -5   4   23.37   21.53   0
  -6 -13  -1  171.13   26.41   0
  -5 -19   2    0.67   31.43   0
  -4 -15   0   23.70   26.90   0
  -4   0   0    1.88    6.14   0
  -3 -21   4   -9.30   33.80   0
  -2 -19   3   11.58   30.02   0
  -2 -16   1   72.89   32.05   0
  -1 -17   2   25.31   31.17   0
  -1 -15   1   15.46   30.82   0
   0 -19   4   36.89   39.22   0
   0 -16   2  163.11   35.05   0
   0 -14   1   13.58   28.36   0
   3 -16   4   -8.40   31.07   0
   3  -9   1  124.69   23.63   0
   5 -15   5   -7.00   31.30   0
   5 -11   3   81.42   30.35   0
   6 -15   6   10.95   36.28   0
   7 -15   7  -11.30   32.18   0
   7  -9   4    1.36   26.55   0
   7  -4   3   18.28   17.16   0
   7  -2   3  212.68   18.25   0
  -5 -13  -1  183.63   26.94   0
  -4   3   2  636.82   25.41   0
  -3 -20   3    3.42   32.68   0
  -3 -12  -1  273.93   29.47   0
  -2 -18   2   15.76   32.83   0
  -1 -21   5   -3.27   33.51   0
  -1 -20   4    0.87   35.49   0
  -1 -13   0   51.91   28.42   0
  -1  -9  -1   -9.92   18.41   0
  -1   4   2   37.07   11.14   0
   0   4   2    5.19   10.10   0
   1 -17   3   38.37   32.45   0
   1   2   1   -0.01    3.43   0
   2 -14   2   41.23   32.59   0
   2  -7   0  790.77   33.44   0
   3 -19   6    2.75   37.60   0
   4 -13   3   12.51   24.89   0
   4  -6   1   33.76   18.73   0
   4  -2   1  930.72   24.46   0
   5 -18   7   -5.50   36.18   0
   6  -9   3    8.21   25.79   0
   6   6   5  544.79   18.84   0
   7  -5   3   21.51   19.06   0
   7  -1   3    4.26   12.05   0
  -5 -16   0   -2.85   25.97   0
  -4 -13  -1   15.01   23.89   0
  -4   4   3    7.25   15.11   0
  -3   2   1  382.40   16.29   0
  -2 -11  -1  391.91   29.54   0
  -1 -19   3   90.44   36.75   0
   0 -18   3   51.39   31.18   0
   0 -12   0   20.08   26.32   0
   2 -19   5   -1.69   37.68   0
   2 -16   3   33.19   29.30   0
   2 -12   1   43.89   27.25   0
   2  -8   0    9.15   20.87   0
   3 -18   5   -9.57   36.15   0
   3 -10   1   10.89   25.24   0
   4 -18   6   -8.78   35.50   0
   4   7   5  637.54   25.27   0
   6 -14   5   -0.16   30.70   0
   6 -12   4    2.24   29.65   0
   7 -14   6   -1.43   32.74   0
   8 -12   6   -4.91   30.95   0
  -4 -18   1   -7.93   28.57   0
  -2 -21   4   16.93   34.66   0
  -1 -16   1   -3.20   27.57   0
  -1 -10  -1  269.65   27.97   0
  -1  -3  -1 2041.61   27.00   0
  -1   5   3   31.17   13.84   0
  -1   6   4   -0.96   15.57   0
   0 -15   1   18.87   28.47   0
   0  -7  -1  167.75   18.28   0
   1 -20   5    8.47   36.90   0
   2   5   3  222.18   15.01   0
   3 -15   3    0.31   24.51   0
   3   6   4   92.70   14.01   0
   4 -17   5  -18.73   35.30   0
   4   8   6  117.19   18.09   0
   5 -17   6   -3.35   29.38   0
   5  -9   2  149.13   28.27   0
   6 -17   7   -7.74   33.86   0
   7  -6   3  231.58   26.57   0
   8 -14   7   -5.85   33.28   0
   8 -10   5    3.91   27.57   0
   8  -7   4   44.51   25.09   0
  -5 -14  -1   50.68   23.81   0
  -3 -13  -1   -1.56   23.76   0
  -2 -20   3   23.01   34.10   0
  -2 -17   1   51.37   31.17   0
  -1 -18   2   40.19   31.11   0
  -1 -14   0   13.49   27.55   0
   0 -20   4   85.08   38.07   0
   0 -17   2  421.07   42.85   0
   0  -8  -1   -6.55   14.52   0
   0   5   3  140.03   15.96   0
   1 -19   4   16.50   36.73   0
   1 -16   2   46.02   30.08   0
   1 -14   1    9.22   31.06   0
   1 -11   0   15.33   21.01   0
   2 -18   4   13.26   30.30   0
   2  -9   0  573.39   35.66   0
   3 -17   4    1.98   33.52   0
   3   8   6  282.88   23.24   0
   4 -14   3    4.95   29.13   0
   4  -8   1  118.72   25.09   0
   5   5   4  629.06   17.63   0
   6 -16   6  -12.13   34.62   0
   6 -10   3    2.09   26.07   0
   6  -4   2   -2.74   13.91   0
   6  -3   2  105.79   15.09   0
   7 -16   7   -1.58   32.29   0
  -5 -17   0   15.22   26.97   0
  -5  -9  -2  147.37   18.22   0
  -5   2   2   38.52   14.29   0
  -4 -20   2    7.14   32.32   0
  -4 -14  -1   22.07   25.20   0
  -3 -18   1    9.31   28.83   0
  -2 -19   2   16.31   32.18   0
  -1 -11  -1  286.96   30.15   0
   0 -13   0    5.91   25.16   0
   0  -4  -1 1181.94   26.51   0
   0   6   4  201.84   18.94   0
   1 -18   3    5.12   33.75   0
   1   5   3   94.76   12.34   0
   1   7   5   33.75   16.47   0
   2 -15   2   -0.15   23.63   0
   3   7   5    3.82   13.68   0
   4 -12   2    4.02   27.62   0
   4   4   3  727.72   15.71   0
   6  -6   2    2.69   18.48   0
   7  -7   3  156.08   25.53   0
   8 -13   6   -7.26   30.59   0
  -6  -9  -2   84.90   15.82   0
  -6   0   1   66.92   11.45   0
  -5 -19   1   -6.61   28.34   0
  -5 -10  -2   56.39   17.31   0
  -5  -8  -2  436.82   20.39   0
  -4  -9  -2   27.32   14.39   0
  -4  -8  -2  211.72   17.52   0
  -3   3   2   91.62   13.77   0
  -1 -21   4   28.41   32.69   0
   0 -19   3   56.35   35.19   0
   1 -12   0   39.03   25.89   0
   1   6   4  184.61   17.36   0
   2 -10   0   30.27   23.49   0
   2   6   4  140.00   14.57   0
   2   7   5  139.53   15.97   0
   3 -19   5    5.22   35.78   0
   3 -16   3  -14.29   28.55   0
   3 -14   2   46.05   28.35   0
   4  -1   1  387.71   14.57   0
   5 -10   2  144.16   28.69   0
   6 -15   5  -14.59   34.55   0
   6 -13   4   -3.49   24.44   0
   6  -2   2  374.64   18.24   0
   6   8   7   -4.70   13.42   0
   7 -15   6   -4.72   30.21   0
   7   0   3  136.93   11.77   0
   8 -11   5   -0.92   27.43   0
  -6 -10  -2   51.60   15.77   0
  -6  -8  -2  102.39   13.36   0
  -5 -15  -1   -6.92   22.89   0
  -5 -11  -2  483.02   28.30   0
  -5  -7  -2   18.71   10.99   0
  -4 -19   1   -4.61   29.23   0
  -4 -17   0   14.90   28.15   0
  -4 -10  -2  162.87   21.17   0
  -4  -7  -2  131.76   13.75   0
  -3 -20   2   24.56   36.36   0
  -3 -14  -1   27.58   25.85   0
  -3  -8  -2  179.69   18.07   0
  -1 -20   3    9.01   28.86   0
  -1 -17   1   71.96   31.50   0
  -1 -15   0  268.83   35.55   0
  -1 -12  -1    3.51   23.11   0
   0 -10  -1   97.08   23.97   0
   3  -7   0  391.66   27.49   0
   3  -6   0  275.58   21.41   0
   3  -5   0    0.65   12.10   0
   4 -18   5    1.09   34.39   0
   5 -15   4  -15.12   26.77   0
   6 -11   3    7.22   25.73   0
   6  -7   2   95.69   23.84   0
   7  -8   3    7.69   22.32   0
   8 -15   7   -5.48   30.60   0
  -3  -9  -2  103.72   18.46   0
  -3  -7  -2  302.46   18.71   0
  -2 -21   3    0.13   32.48   0
  -2 -18   1   -7.24   28.66   0
  -2 -16   0  249.68   31.86   0
  -1 -19   2   -8.64   32.44   0
   0 -18   2  123.52   32.09   0
   0 -14   0   77.57   29.19   0
   1 -20   4   64.51   37.63   0
   1  -7  -1  108.67   19.61   0
   1  -6  -1  190.12   19.15   0
   2 -16   2   48.10   31.37   0
   3 -18   4    7.71   35.08   0
   3 -12   1   -0.83   21.63   0
   3  -4   0  743.33   25.08   0
   4 -15   3    3.44   26.00   0
   4 -13   2   13.92   29.53   0
   4 -10   1  106.55   26.11   0
   5 -17   5    3.38   35.24   0
   5 -11   2   18.86   25.01   0
   6 -17   6    8.98   32.85   0
   6   4   4   64.34    6.69   0
  -6 -16  -1   18.77   25.67   0
  -6 -12  -2   19.19   18.86   0
  -6   1   2  522.95   21.34   0
  -5 -18   0   32.12   28.48   0
  -5 -12  -2    6.15   19.30   0
  -5  -1   0   83.06    7.18   0
  -4 -21   2    3.94   30.13   0
  -4  -6  -2 1280.94   26.88   0
  -3 -19   1   25.26   30.14   0
  -3 -17   0   51.20   25.19   0
  -3 -10  -2   64.28   17.05   0
  -2 -20   2   17.51   33.42   0
  -2 -14  -1   -0.53   24.14   0
   0 -11  -1  187.49   27.75   0
   1 -19   3    4.61   34.52   0
   1  -5  -1  140.85   16.38   0
   2 -18   3   45.27   34.42   0
   2 -11   0   16.82   21.08   0
   3 -15   2   83.70   30.12   0
   3  -8   0   52.24   18.65   0
   4 -17   4    2.11   33.58   0
   5  -6   1   23.93   18.52   0
   5  -5   1  132.75   19.41   0
   5  -4   1   93.87   15.60   0
   5   1   2   26.08    5.11   0
   5   8   7   -0.18   13.92   0
   6 -14   4  -13.09   28.89   0
   6  -8   2   52.22   19.54   0
   7 -14   5    3.37   31.01   0
   7 -12   4  -25.52   29.85   0
   8 -14   6   -3.29   31.47   0
   8 -12   5  -11.19   29.28   0
  -6  -7  -2   96.77   10.84   0
  -5 -16  -1  140.13   29.19   0
  -4 -18   0   -8.61   28.88   0
  -4 -12  -2  169.05   25.51   0
  -3 -11  -2   98.12   22.64   0
  -3  -6  -2  343.11   17.21   0
  -2  -9  -2   -8.54   17.16   0
  -2  -8  -2  334.09   22.38   0
  -2   3   2   19.18   10.53   0
  -2   5   4    1.37   11.75   0
   0 -20   3   11.40   33.75   0
   0  -3  -1  271.01   12.53   0
   1  -9  -1  105.59   23.74   0
   3 -17   3    3.97   32.63   0
   3 -13   1   11.35   27.95   0
   3  -9   0  140.82   25.96   0
   5 -16   4   -1.52   31.41   0
   5 -14   3    0.09   28.07   0
   5  -7   1  154.54   23.95   0
   5   6   5  539.78   19.35   0
   5   7   6  232.68   18.59   0
   6 -16   5    2.94   30.75   0
   6  -9   2   71.51   24.87   0
   7 -16   6   -5.09   30.90   0
  -7  -8  -2  114.85   13.09   0
  -6 -13  -2   -4.48   19.89   0
  -5  -6  -2   63.59    9.62   0
  -4 -16  -1   39.43   26.09   0
  -3 -21   2   -0.24   33.43   0
  -2 -19   1   24.63   31.27   0
  -2 -17   0    9.46   27.81   0
  -2 -10  -2  287.11   26.62   0
  -2   4   3    2.24   11.92   0
  -1 -21   3   20.15   33.60   0
  -1 -18   1   14.28   26.78   0
   0 -19   2   -4.69   32.93   0
   0 -12  -1    8.69   25.30   0
   1 -18   2   15.25   31.67   0
   4 -16   3    8.33   32.86   0
   4 -11   1  149.62   26.39   0
   4   8   7   -8.27   16.38   0
   5 -12   2   -9.04   27.91   0
   5  -8   1    2.13   20.52   0
   7 -10   3   10.17   25.15   0
   8 -10   4   -5.82   25.79   0
  -4 -13  -2  330.16   30.85   0
  -4   2   2   99.20   13.31   0
  -4   3   3    5.44   12.86   0
  -3 -18   0   49.95   30.61   0
  -3 -12  -2  524.97   33.56   0
  -2 -11  -2   40.61   21.05   0
  -2  -6  -2  135.04   14.80   0
  -1 -20   2    8.73   34.92   0
  -1 -14  -1   -4.84   24.87   0
   1 -10  -1    3.66   18.10   0
   1  -4  -1   57.43   10.54   0
   2 -17   2   66.54   29.97   0
   2 -15   1   11.78   23.27   0
   3 -19   4    5.52   34.76   0
   3 -10   0  -10.98   22.40   0
   4 -18   4  -13.67   33.19   0
   5 -18   5  -12.21   33.10   0
   6 -15   4   -6.62   30.41   0
   7 -15   5  -14.50   29.03   0
   7 -13   4    8.49   30.39   0
   8 -13   5  -16.53   30.49   0
   8  -5   3    2.44   17.93   0
   8  -4   3    4.11   15.97   0
  -6 -14  -2   -0.64   20.01   0
  -5 -17  -1   18.18   26.14   0
  -5 -14  -2    0.57   22.00   0
  -4 -22   2  -10.72   30.45   0
  -3 -20   1   14.30   31.98   0
  -3 -16  -1    3.61   25.60   0
  -2 -21   2   18.03   32.24   0
  -1  -9  -2   -1.22   17.62   0
  -1  -8  -2  282.91   23.36   0
   0 -13  -1   29.44   25.07   0
   1 -20   3   13.20   34.41   0
   1 -11  -1   41.73   25.06   0
   2 -19   3   -5.52   36.68   0
   3 -16   2   37.52   27.79   0
   3 -14   1    5.11   26.14   0
   4 -12   1   69.99   28.66   0
   4   5   4  846.37   20.73   0
   4   7   6  241.35   18.60   0
   5 -15   3   10.29   30.09   0
   5  -9   1   58.81   24.55   0
   5   3   3   69.81    4.42   0
   6 -17   5   -0.76   31.79   0
   6 -10   2    8.49   24.32   0
   8 -11   4  -13.93   26.79   0
  -4 -19   0   -7.59   29.13   0
  -4 -17  -1   -6.80   26.15   0
  -4 -14  -2   77.04   25.82   0
  -3 -13  -2  171.02   24.15   0
  -3  -5  -2  649.29   18.55   0
  -2 -18   0   16.10   28.23   0
  -2 -12  -2  343.81   31.85   0
  -1 -19   1    1.82   30.69   0
  -1 -17   0   -7.05   26.65   0
  -1 -10  -2  115.47   23.60   0
  -1  -7  -2   42.37   13.10   0
  -1   3   2    9.02    7.92   0
  -1   4   3   74.24   13.27   0
   0   6   5   24.91   12.64   0
   1 -17   1   33.06   29.46   0
   2 -13   0    9.74   22.42   0
   2  -8  -1  952.54   38.74   0
   2  -7  -1  335.92   25.28   0
   2  -6  -1    3.88   14.34   0
   2   7   6  103.04   17.34   0
   3 -18   3    6.58   29.19   0
   3   7   6   38.04   14.99   0
   4 -15   2   -2.54   27.32   0
   4  -6   0  192.70   21.95   0
   4   6   5  399.71   18.82   0
   5 -17   4   -3.34   31.18   0
   5  -2   1  220.63   15.45   0
   7 -11   3    4.05   26.43   0
   8  -7   3    2.49   21.06   0
  -6 -15  -2  188.50   27.98   0
  -5 -15  -2   33.19   24.63   0
  -4  -5  -2  177.89   10.89   0
  -3 -19   0    3.81   28.85   0
  -2 -20   1   19.03   32.34   0
  -2 -16  -1   11.63   28.39   0
  -1 -15  -1   62.07   30.04   0
   0 -20   2   -1.51   32.76   0
   1 -19   2    8.73   34.00   0
   1 -15   0   -3.38   21.78   0
   1 -12  -1    6.79   24.84   0
   2 -18   2    8.63   33.37   0
   2 -16   1    7.48   27.86   0
   2  -9  -1  209.82   26.84   0
   3  -2   0  251.73   13.48   0
   4 -17   3   -7.62   27.81   0
   4  -5   0   74.55   15.97   0
   5 -10   1   -9.60   22.94   0
   6 -11   2    5.09   25.83   0
   6   8   8    6.89   14.45   0
   7 -14   4   -1.72   30.08   0
   7  -7   2   85.14   22.18   0
   8 -14   5   -5.15   28.74   0
   8  -8   3   -8.85   22.14   0
  -5 -18  -1    4.71   27.35   0
  -3 -17  -1   39.13   27.21   0
  -3   4   4  162.76   16.16   0
  -2 -13  -2  299.75   31.28   0
  -2  -5  -2  476.16   17.41   0
  -1 -21   2    7.02   32.66   0
   0 -14  -1   35.88   26.92   0
   0   5   4   49.74   13.68   0
   1   3   2   -2.32    5.79   0
   1   6   5   88.70   13.90   0
   2 -14   0    8.45   28.00   0
   2 -10  -1  754.30   39.69   0
   2  -5  -1  166.73   15.67   0
   3 -17   2   -4.75   32.09   0
   3 -15   1    6.72   26.59   0
   3   6   5  456.57   20.75   0
   4 -13   1   -4.98   26.93   0
   4  -9   0   68.99   24.56   0
   4  -4   0  279.07   18.77   0
   5 -16   3    1.44   32.17   0
   6 -16   4   -5.64   30.41   0
   7 -16   5    1.73   30.31   0
   7  -8   2   11.56   21.75   0
   7  -3   2    0.81   14.57   0
   8 -12   4   -6.83   28.24   0
  -7  -7  -2  243.59   12.58   0
  -6 -16  -2   17.62   24.70   0
  -6  -6  -2  155.43    9.71   0
  -4 -18  -1   -0.52   27.04   0
  -3 -21   1   12.93   30.64   0
  -3   1   1  126.41   10.21   0
  -1 -18   0   66.10   30.50   0
  -1 -12  -2  255.92   29.91   0
   0 -19   1   60.28   34.92   0
   0   4   3   21.98   10.53   0
   1  -3  -1   -0.06    7.31   0
   2   6   5    8.52   10.64   0
   3 -19   3    8.30   33.79   0
   3   5   4   29.81    9.98   0
   4 -16   2   -0.72   30.09   0
   5 -18   4   -6.05   32.60   0
   5 -11   1    9.82   24.17   0
   6 -12   2   -5.23   26.74   0
   7   1   3   -0.68    6.94   0
  -5 -16  -2   -0.77   23.98   0
  -5   1   2  216.72   15.01   0
  -3 -15  -2   12.66   24.32   0
  -2 -19   0   -9.04   26.42   0
  -2 -17  -1  153.35   31.90   0
  -1 -20   1   16.40   33.15   0
  -1 -16  -1   18.67   26.59   0
  -1  -5  -2  400.33   18.68   0
   0 -15  -1   55.76   28.20   0
   0 -10  -2  134.64   21.39   0
   1 -16   0   13.81   23.61   0
   1   5   4   53.68   11.44   0
   2 -17   1   59.59   31.26   0
   2 -11  -1    3.47   23.15   0
   2  -4  -1  278.97   18.39   0
   4 -18   3   -2.30   33.34   0
   4 -14   1    0.57   26.61   0
   4 -10   0   16.66   19.79   0
   4   0   1   12.81    6.08   0
   6  -7   1   -8.31   20.17   0
   6  -6   1   21.33   18.42   0
   6  -5   1    3.69   16.31   0
   6   0   2   77.18    9.00   0
   6   7   7   52.27   13.29   0
   7 -15   4  -16.85   29.17   0
  -5 -19  -1    2.71   27.37   0
  -4 -22   1  -10.27   30.84   0
  -4 -16  -2    8.19   26.21   0
  -3 -18  -1   -7.20   28.64   0
  -2 -21   1   15.91   32.30   0
  -1 -13  -2   98.31   23.94   0
   0 -11  -2  369.08   31.92   0
   0  -6  -2  122.53   16.59   0
   1 -20   2    6.38   30.27   0
   1   4   3   49.41    9.03   0
   2 -19   2   -0.30   30.12   0
   3 -18   2    3.57   33.13   0
   3 -16   1   30.35   29.65   0
   4 -11   0   19.85   24.81   0
   5 -12   1    7.42   26.24   0
   6 -17   4    3.07   31.69   0
   6 -15   3   -7.85   30.75   0
   6  -4   1   33.74   14.52   0
   6   6   6   46.31   11.67   0
   7 -13   3    5.03   30.18   0
   7  -2   2   61.37   14.25   0
   8 -13   4   25.35   29.01   0
   8 -10   3    6.33   25.62   0
  -6 -11  -3  206.89   22.22   0
  -5 -11  -3  140.13   20.58   0
  -5 -10  -3  651.35   28.95   0
  -5  -5  -2  854.29   16.52   0
  -4 -21   0    9.15   29.57   0
  -4 -19  -1   28.41   31.35   0
  -4 -11  -3   31.45   19.26   0
  -4 -10  -3  343.33   25.00   0
  -4  -9  -3  403.70   23.14   0
  -3 -16  -2    7.41   25.91   0
  -3  -2  -1  137.83    3.47   0
  -2 -15  -2   13.13   27.65   0
  -1 -19   0    1.49   30.77   0
   0 -18   0   40.40   33.90   0
   0 -12  -2   82.87   26.89   0
   1 -14  -1   -6.25   22.75   0
   2 -12  -1   -4.68   20.44   0
   3  -8  -1  378.89   29.04   0
   3  -7  -1  378.59   27.04   0
   4  -3   0  537.05   21.55   0
   5 -17   3   -8.18   26.21   0
   5 -15   2    5.48   26.50   0
   6  -9   1  113.72   26.12   0
   7 -10   2   16.14   24.82   0
  -6 -13  -3    4.92   20.19   0
  -6  -1   1  196.06   12.15   0
  -6   0   2  184.06   14.89   0
  -5  -9  -3  221.25   18.10   0
  -4 -17  -2    9.68   28.07   0
  -4   3   4  166.59   16.08   0
  -3 -11  -3   65.15   21.90   0
  -3 -10  -3    3.70   17.44   0
  -3  -9  -3  160.54   20.28   0
  -2 -20   0    6.98   31.46   0
  -2 -18  -1   -9.64   27.17   0
  -1 -21   1   -5.41   32.21   0
  -1 -14  -2   -8.81   20.92   0
  -1   5   5   76.65   15.83   0
   0 -20   1    9.08   33.94   0
   0 -16  -1  118.03   30.42   0
   1 -19   1    6.89   29.05   0
   1  -9  -2   26.58   21.54   0
   2 -16   0   -0.98   27.49   0
   3 -14   0    6.80   22.73   0
   3 -10  -1  130.81   26.79   0
   3  -9  -1  208.53   24.69   0
   3  -6  -1   32.54   14.51   0
   4 -17   2    1.16   27.79   0
   4 -15   1   13.56   29.44   0
   4 -12   0   -1.51   26.12   0
   5 -13   1   -7.89   25.70   0
   5  -7   0   39.00   19.84   0
   5  -1   1   30.36    9.14   0
   7 -16   4   -9.74   29.89   0
   8 -11   3   10.01   28.00   0
  -6 -14  -3    6.43   21.42   0
  -5 -14  -3    6.58   22.20   0
  -4 -13  -3   25.10   18.31   0
  -3 -21   0   15.36   31.39   0
  -3 -19  -1   23.16   30.77   0
  -3 -12  -3   43.85   22.04   0
  -2 -16  -2   50.70   28.62   0
   0 -13  -2  -12.87   23.88   0
   0  -5  -2  238.91   17.32   0
   1 -15  -1    1.00   25.28   0
   1 -10  -2    3.11   18.17   0
   1  -7  -2   44.12   15.11   0
   2 -13  -1   -2.62   22.49   0
   3 -17   1   16.24   33.13   0
   3   7   7  217.04   20.01   0
   4   7   7  629.99   26.35   0
   5 -16   2    7.41   31.51   0
   5  -6   0   14.73   17.36   0
   6 -16   3    6.00   30.48   0
   6 -14   2  -36.36   28.96   0
   6  -3   1   41.48   13.00   0
   7 -14   3   18.48   30.49   0
   7 -11   2    5.00   26.04   0
  -6  -9  -3   66.62   14.26   0
  -5  -8  -3   16.69   12.60   0
  -4 -20  -1    4.73   32.33   0
  -4 -14  -3   14.75   23.09   0
  -3 -17  -2    0.51   25.76   0
  -3 -13  -3   18.86   22.02   0
  -3   4   5  128.71   16.04   0
  -2 -11  -3  191.94   25.50   0
  -2 -10  -3   19.52   16.57   0
  -2  -9  -3  550.60   29.37   0
  -2  -4  -2  171.15   11.20   0
  -1 -20   0   14.51   32.67   0
  -1 -18  -1   -9.83   27.78   0
  -1 -15  -2   15.73   23.70   0
   0 -19   0   18.12   33.06   0
   1 -18   0   26.03   32.18   0
   3 -19   2    3.53   34.58   0
   3 -15   0   37.86   29.35   0
   3 -11  -1   85.59   23.73   0
   4 -13   0  -10.37   26.47   0
   6 -11   1   17.43   27.44   0
   8 -12   3   -6.24   28.27   0
  -6 -15  -3    0.79   21.27   0
  -5 -15  -3   11.30   22.74   0
  -5   2   4   31.34   15.36   0
  -4 -22   0   13.95   33.58   0
  -4 -18  -2   20.21   28.15   0
  -4  -1   0  570.33   11.21   0
  -3  -4  -2    1.39    6.14   0
  -2 -21   0   26.78   32.90   0
  -2 -19  -1   10.25   30.87   0
  -2  -8  -3    3.66   14.50   0
  -2   3   3  280.20   15.90   0
   0 -17  -1  100.70   29.68   0
   0 -14  -2    7.71   22.82   0
   1 -20   1   -2.24   33.94   0
   1 -16  -1    4.84   27.00   0
   1  -6  -2   93.02   15.04   0
   1   6   6  101.29   14.88   0
   2 -19   1   -6.43   33.55   0
   2 -17   0   33.28   32.77   0
   2 -14  -1   97.86   24.90   0
   2  -3  -1  171.60   12.42   0
   4 -18   2  -15.08   32.15   0
   4 -16   1   -0.72   31.26   0
   5 -14   1    2.49   25.93   0
   5 -10   0  110.35   27.30   0
   5   6   6  186.33   15.00   0
   7 -12   2   -1.49   27.51   0
   8  -5   2   89.22   20.53   0
  -5 -19  -2  -14.73   27.12   0
  -5 -16  -3  239.72   31.55   0
  -3 -20  -1   -5.37   30.20   0
  -3 -18  -2    8.20   27.96   0
  -3  -7  -3   15.07   11.84   0
  -2 -13  -3   46.07   24.36   0
  -1 -16  -2   55.68   28.18   0
  -1 -11  -3   31.03   22.11   0
  -1 -10  -3   -2.40   20.55   0
  -1  -9  -3  220.59   23.96   0
  -1  -4  -2    9.99    7.71   0
   0   5   5  477.28   23.11   0
   3 -18   1    1.87   32.79   0
   3  -4  -1   47.79   13.60   0
   4 -14   0   11.79   26.89   0
   5 -11   0  273.62   34.67   0
   6 -17   3  -12.84   31.02   0
   6 -15   2  -20.51   33.50   0
   6 -12   1   -3.42   26.67   0
   7 -15   3   -5.08   25.79   0
   7  -1   2   57.82   11.94   0
   8  -4   2  919.13   34.19   0
  -4 -21  -1   14.22   29.96   0
  -4 -19  -2   -9.35   28.99   0
  -4  -7  -3  264.81   16.38   0
  -3 -15  -3   42.41   26.03   0
  -2 -14  -3  277.61   32.73   0
  -2  -7  -3  479.82   23.63   0
  -2   2   2  108.09    9.49   0
  -1 -19  -1    1.28   32.11   0
  -1 -12  -3   27.09   24.76   0
  -1  -8  -3   70.30   18.98   0
   0 -20   0   39.67   34.66   0
   0 -18  -1   39.95   32.07   0
   1 -19   0   -0.27   33.71   0
   1 -13  -2  102.73   25.84   0
   2 -15  -1   -6.62   26.17   0
   2 -10  -2   28.16   24.37   0
   2  -9  -2  859.39   38.00   0
   2   6   6   -3.06   10.87   0
   3 -16   0    9.83   28.80   0
   3 -13  -1   17.17   27.66   0
   3  -1   0  281.97   11.63   0
   3   6   6   16.22   12.74   0
   4  -9  -1  284.03   30.72   0
   4  -8  -1   44.96   21.49   0
   4  -7  -1  143.94   23.36   0
   4  -2   0  704.92   21.48   0
   5 -17   2  -12.73   27.13   0
   5 -15   1  -30.21   31.45   0
   5   5   5   99.54   11.14   0
   6  -2   1  246.14   16.92   0
   7 -13   2  -49.23   30.09   0
   7  -8   1   87.00   25.16   0
   7  -7   1   13.21   21.45   0
   7  -6   1   11.24   19.92   0
   8 -13   3    2.08   28.15   0
   8  -9   2   -9.80   22.77   0
   8   0   3  253.37   14.36   0
  -7  -9  -3    9.41   11.83   0
  -6  -8  -3   -1.38   10.47   0
  -5 -17  -3   -4.67   25.66   0
  -4   1   2   66.17   10.77   0
  -3   3   4  233.22   18.18   0
  -2 -20  -1    7.91   32.04   0
  -2 -18  -2   45.36   29.72   0
  -1 -17  -2   -9.82   26.31   0
  -1 -13  -3  206.07   30.19   0
   1 -17  -1  109.16   32.86   0
   1 -14  -2   86.30   29.59   0
   1  -5  -2   49.81   12.57   0
   1  -2  -1 3333.14   34.78   0
   2 -18   0    2.78   35.64   0
   2 -11  -2   27.61   24.47   0
   2  -7  -2   99.39   17.87   0
   4 -10  -1   75.33   25.74   0
   5 -12   0    2.37   26.66   0
   6 -13   1  -17.04   28.07   0
   6   7   8  602.53   25.48   0
   7 -16   3    1.31   30.73   0
   7  -5   1  137.86   21.62   0
   8 -10   2   -7.05   26.58   0
  -5 -20  -2    0.28   31.55   0
  -5  -7  -3    3.42   10.27   0
  -4 -17  -3    8.97   27.27   0
  -4   0   1  129.81    9.54   0
  -3 -21  -1   12.09   30.88   0
  -3 -19  -2    4.44   32.32   0
  -3 -16  -3   32.52   26.87   0
  -2   4   5    5.81   14.09   0
  -1  -7  -3  298.89   21.51   0
   0 -16  -2   31.26   27.50   0
   0 -11  -3   43.15   23.97   0
   0 -10  -3    4.12   21.48   0
   0  -4  -2    8.16    8.70   0
   1   5   5  121.58   15.53   0
   2 -16  -1   -2.51   27.94   0
   2 -12  -2    1.76   26.39   0
   2  -6  -2   28.39   16.37   0
   3 -17   0    9.29   32.63   0
   3 -14  -1  114.17   30.74   0
   4 -15   0    6.25   27.71   0
   6 -16   2  -12.06   29.69   0
   7 -14   2   11.96   30.27   0
   8  -3   2  301.47   21.02   0
  -5   1   3   76.56   13.49   0
  -4 -22  -1  -12.88   30.52   0
  -4 -20  -2   16.53   29.34   0
  -4  -4  -2   -0.88    5.81   0
  -1 -14  -3  174.26   28.56   0
  -1   3   3   10.77    9.92   0
   0 -19  -1   19.18   33.73   0
   0 -12  -3  276.47   32.51   0
   0  -8  -3   49.01   19.86   0
   0   4   4   16.02   11.89   0
   4 -12  -1    3.83   27.18   0
   4  -5  -1    9.63   15.80   0
   4   7   8   51.62   17.51   0
   5 -16   1  -13.49   31.45   0
   5 -13   0   -3.89   21.31   0
   5  -3   0  397.88   20.41   0
   6 -14   1  -23.82   29.56   0
   6  -8   0  111.51   24.61   0
   6  -7   0   55.88   21.54   0
   6  -6   0  116.92   21.38   0
   7 -11   1    3.48   25.71   0
   7   4   5   21.67    6.39   0
   8 -11   2   -4.59   27.04   0
  -5 -18  -3    0.10   26.44   0
  -3 -17  -3    0.85   26.37   0
  -3  -6  -3    6.71   10.76   0
  -2 -21  -1   -7.30   31.37   0
  -2 -19  -2   23.80   31.48   0
  -2 -16  -3   13.71   26.06   0
  -2  -6  -3   74.52   13.75   0
  -1 -18  -2    9.58   28.89   0
  -1 -15  -3   11.50   27.42   0
   0 -17  -2   67.03   30.57   0
   0 -13  -3   94.80   29.26   0
   1 -18  -1   20.66   28.49   0
   2 -19   0   12.98   36.70   0
   3 -15  -1   -9.47   28.13   0
   4 -18   1   14.02   30.56   0
   4 -16   0   -5.59   30.74   0
   4   5   5   66.91   11.02   0
   6 -10   0  246.72   31.65   0
   8 -12   2   -6.38   27.05   0
  -7  -6  -2  213.55    9.45   0
  -6 -14  -4   91.78   25.77   0
  -6 -12  -4  260.52   26.14   0
  -5 -14  -4   -3.81   22.62   0
  -5 -13  -4   27.82   20.94   0
  -5 -11  -4  540.06   30.27   0
  -5   2   5    3.95   14.95   0
  -4 -18  -3    0.97   24.73   0
  -4 -13  -4   16.11   22.93   0
  -4 -11  -4  511.31   31.12   0
  -3 -20  -2   -9.10   30.20   0
   0  -7  -3 1236.28   38.36   0
   1 -16  -2   38.33   29.06   0
   2 -17  -1   19.34   28.22   0
   2 -14  -2   25.79   27.87   0
   2  -5  -2  345.60   21.97   0
   3 -18   0    1.04   33.05   0
   3 -11  -2   40.74   25.53   0
   3 -10  -2  383.32   33.51   0
   3  -9  -2  529.43   33.22   0
   3  -8  -2  138.22   24.21   0
   3  -3  -1  142.09   14.40   0
   3   5   5   89.14   13.07   0
   4 -13  -1   53.95   27.80   0
   5 -17   1   -2.67   31.33   0
   5 -14   0    8.62   25.91   0
   6 -17   2  -14.87   31.30   0
   6  -5   0   30.70   18.02   0
   7 -15   2    1.64   29.70   0
   7 -12   1   -6.94   28.39   0
  -6 -15  -4   -8.61   22.86   0
  -6   0   3   28.62   13.06   0
  -5 -19  -3   -2.81   27.81   0
  -5 -15  -4   93.94   27.20   0
  -4 -21  -2    1.59   32.28   0
  -4  -6  -3   47.04   10.34   0
  -3 -18  -3   37.01   30.51   0
  -3 -13  -4    3.43   22.53   0
  -3 -12  -4  164.77   23.65   0
  -3 -11  -4  300.93   25.66   0
  -3 -10  -4   16.44   18.64   0
  -1 -19  -2   64.38   33.53   0
  -1 -16  -3   80.84   30.51   0
   0 -20  -1   52.10   38.02   0
   0   5   6  781.77   29.02   0
   1 -19  -1    8.64   34.42   0
   1 -11  -3   79.98   26.33   0
   1 -10  -3    6.69   19.10   0
   1  -9  -3   -9.90   19.81   0
   1  -4  -2   53.47   11.02   0
   3 -16  -1    3.17   30.19   0
   3 -12  -2   -0.52   26.22   0
   3  -7  -2  141.83   22.65   0
   4  -4  -1   19.34   13.49   0
   5 -10  -1   18.82   24.34   0
   5  -9  -1   78.16   25.81   0
   5  -8  -1   25.12   22.86   0
   5  -7  -1   27.93   20.17   0
   6 -12   0   -5.39   27.58   0
   6   6   7  131.13   14.94   0
   7  -3   1  345.42   21.48   0
   8  -2   2  100.10   15.85   0
  -7  -8  -3   67.14   12.05   0
  -6 -11  -4  132.96   19.72   0
  -5 -16  -4   20.56   25.08   0
  -5 -10  -4    3.40   15.46   0
  -5   0   2  196.04   13.30   0
  -4 -19  -3    9.33   29.83   0
  -4 -15  -4   26.47   24.85   0
  -4   2   4    3.09   12.18   0
  -3 -14  -4   66.80   26.44   0
  -2 -20  -2    4.45   32.07   0
  -2 -12  -4   32.05   24.44   0
  -2 -11  -4  281.27   29.13   0
   0 -18  -2   29.28   28.55   0
   0 -15  -3   15.27   27.24   0
   1 -17  -2   -8.95   30.56   0
   1 -12  -3   42.86   22.37   0
   1   4   4   25.23    9.14   0
   2 -18  -1   67.17   36.07   0
   2  -2  -1  335.52   14.56   0
   4 -17   0  -11.63   32.71   0
   4 -14  -1   17.57   26.50   0
   4   4   4  179.29   10.59   0
   5 -15   0    6.33   30.42   0
   5 -11  -1    1.34   26.22   0
   6  -4   0   60.58   18.26   0
   7 -16   2    9.73   30.99   0
   7 -13   1   -5.60   30.06   0
  -5 -20  -3  -11.13   28.21   0
  -4 -16  -4   -0.03   26.73   0
  -3 -21  -2   11.74   31.44   0
  -3 -15  -4   40.38   27.37   0
  -3  -9  -4   82.00   19.18   0
  -3   3   5  274.85   20.58   0
  -2 -18  -3   47.61   30.31   0
  -2 -14  -4  127.36   28.81   0
  -2 -13  -4  488.02   34.86   0
  -2 -10  -4   10.74   16.80   0
  -2   3   4   -0.63    9.98   0
   0  -6  -3   -3.12   14.10   0
   0   3   3   57.16    8.59   0
   3 -13  -2   86.41   30.04   0
   3  -6  -2   85.54   16.92   0
   3   6   7    9.65   14.55   0
   5 -12  -1   37.76   28.81   0
   5  -6  -1   -5.85   17.63   0
   5   6   7    5.97   13.56   0
   6 -16   1    1.96   30.82   0
   6 -13   0   11.30   29.28   0
   6   7   9   37.45   16.58   0
   8  -9   1    7.09   25.65   0
   8  -7   1   33.94   22.26   0
   8  -6   1  105.89   24.23   0
  -7 -11  -4   40.56   18.10   0
  -6 -10  -4    8.27   15.26   0
  -6  -5  -2  180.57    7.92   0
  -5  -9  -4   -2.50   13.14   0
  -4 -22  -2   -9.55   33.97   0
  -4 -20  -3   -5.85   28.08   0
  -3 -16  -4   26.85   28.09   0
  -2  -9  -4   19.33   18.44   0
  -1 -20  -2  -13.05   35.25   0
  -1 -12  -4   48.41   25.61   0
  -1 -11  -4   27.05   24.06   0
   0 -19  -2   75.00   36.18   0
   0 -16  -3   11.58   27.27   0
   1 -14  -3   39.65   26.91   0
   1  -7  -3   89.74   17.33   0
   2 -16  -2   47.10   30.23   0
   2   4   4   94.87   11.10   0
   3 -17  -1   -8.05   27.69   0
   3   4   4  620.74   17.79   0
   4 -18   0   -6.12   32.37   0
   4 -15  -1   -3.86   25.73   0
   4   6   7    9.43   13.19   0
   5 -16   0  -28.36   34.25   0
   5  -2   0    9.49   11.27   0
   5   0   1  344.52   12.54   0
   7 -14   1  -46.95   30.32   0
   8 -10   1   -3.80   26.83   0
  -3   1   2  728.01   19.54   0
  -2 -21  -2    4.56   29.85   0
  -2 -15  -4  134.25   27.32   0
  -1 -18  -3   -2.05   31.33   0
  -1 -13  -4  163.51   29.67   0
   1 -18  -2  112.06   37.21   0
   1 -15  -3    8.96   26.74   0
   1   5   6 1296.45   33.24   0
   2 -19  -1   17.47   34.27   0
   2 -12  -3   16.86   26.01   0
   2 -11  -3   43.80   25.06   0
   2 -10  -3  345.03   30.37   0
   2  -9  -3    5.93   21.69   0
   2  -4  -2   56.77   13.70   0
   4 -11  -2   21.46   26.43   0
   4 -10  -2   53.47   25.66   0
   4  -9  -2   95.43   25.04   0
   4  -8  -2  149.36   26.15   0
   4  -1   0  585.13   17.69   0
   5 -13  -1   39.88   28.92   0
   5  -5  -1  110.18   19.78   0
   6 -17   1    6.30   32.17   0
   6 -14   0  -15.95   30.76   0
   7  -8   0   15.63   22.22   0
   7  -7   0   88.17   24.65   0
   7   0   2  559.15   17.23   0
   8 -11   1   12.10   28.95   0
  -6  -1   2  296.91   15.34   0
  -5 -18  -4   -3.04   27.55   0
  -5  -1   1    3.33    6.74   0
  -5   1   4   -0.29   12.51   0
  -4 -18  -4    0.00   28.79   0
  -4  -8  -4  307.97   20.24   0
  -3 -20  -3   -6.80   29.57   0
  -3  -8  -4  261.97   19.24   0
  -2 -16  -4   38.60   28.22   0
  -2  -8  -4    5.30   16.71   0
  -2  -5  -3  265.01   16.04   0
  -1 -14  -4   19.29   22.66   0
  -1  -9  -4  421.34   27.67   0
  -1  -5  -3  107.33   14.43   0
   0 -17  -3    4.30   28.48   0
   0  -3  -2   59.29   10.55   0
   2 -17  -2    6.82   33.13   0
   2 -13  -3   31.29   28.18   0
   2  -8  -3  267.59   27.16   0
   3 -18  -1   -0.65   35.47   0
   3 -15  -2   39.16   29.26   0
   3  -5  -2   49.03   13.07   0
   4 -16  -1   14.75   28.54   0
   4 -12  -2   43.67   29.33   0
   4  -7  -2   99.96   22.96   0
   5 -17   0   -1.17   31.50   0
   7 -15   1    0.21   31.68   0
   7 -11   0    6.69   27.15   0
   7  -2   1   57.24   14.52   0
   8 -12   1    2.13   28.62   0
  -7 -10  -4   69.97   16.33   0
  -6  -9  -4  242.24   19.23   0
  -5 -19  -4    3.00   28.96   0
  -4 -21  -3    1.42   30.41   0
  -4   1   3   90.12   14.26   0
  -3  -5  -3   20.17    9.44   0
   0 -20  -2    4.86   33.91   0
   0 -13  -4   23.81   26.20   0
   0 -12  -4   96.70   27.10   0
   1 -19  -2   76.22   37.18   0
   1 -16  -3   -9.31   28.76   0
   1  -6  -3  162.65   17.47   0
   4 -13  -2   -7.91   26.31   0
   4  -3  -1   50.63   13.08   0
   5 -14  -1    2.78   26.10   0
   6 -15   0    4.80   29.65   0
   6 -10  -1   16.06   24.73   0
   6  -9  -1  493.56   37.31   0
   6  -8  -1  418.81   33.11   0
   6  -3   0  581.71   24.56   0
   6   1   2 1133.78   16.15   0
   7 -12   0    7.98   28.16   0
   8  -4   1    0.87   18.21   0
  -4 -19  -4    7.71   30.99   0
  -4   2   5  393.21   22.53   0
  -3 -21  -3   -7.50   30.82   0
  -3 -18  -4   45.52   30.21   0
  -2 -20  -3   22.60   32.69   0
  -2 -17  -4   79.79   31.49   0
  -1 -19  -3    7.04   28.45   0
  -1 -16  -4    3.27   26.50   0
  -1  -8  -4  812.28   32.79   0
   0 -18  -3   16.87   32.65   0
   0 -14  -4    2.49   26.24   0
   0  -5  -3  173.44   16.91   0
   2 -18  -2   27.05   34.63   0
   2   5   6   36.77   11.43   0
   3 -16  -2   45.78   32.59   0
   4 -17  -1  -11.51   32.25   0
   4  -6  -2  119.75   21.78   0
   5 -15  -1    1.62   31.01   0
   6  -7  -1   52.98   22.80   0
   7 -16   1   -5.40   30.56   0
   7  -5   0   38.26   19.76   0
   8  -1   2  378.93   18.34   0
  -5 -15  -5   41.02   24.72   0
  -5 -13  -5   -6.68   21.36   0
  -5  -8  -4    3.60   11.84   0
  -5  -2   0  115.18    6.42   0
  -4 -14  -5    4.65   24.42   0
  -4 -13  -5   96.89   25.93   0
  -4 -12  -5  309.53   29.54   0
  -2   2   3  164.93   12.24   0
  -1   3   4   65.79   13.00   0
  -1   4   6  473.47   22.66   0
   0 -15  -4    0.09   25.56   0
   1  -3  -2   21.24   10.53   0
   3 -12  -3   -0.03   27.12   0
   3 -11  -3  414.88   36.55   0
   3 -10  -3  371.30   33.84   0
   3  -9  -3    5.79   23.56   0
   3  -2  -1  468.23   18.01   0
   3   6   8   -0.39   15.14   0
   4 -14  -2   39.06   27.28   0
   6 -16   0   -6.59   33.65   0
   6 -12  -1    7.02   27.13   0
   6  -6  -1  436.92   29.76   0
   7 -13   0  -19.76   29.28   0
  -6 -16  -5  -10.74   23.39   0
  -6 -15  -5    7.50   22.42   0
  -6 -14  -5   19.81   21.27   0
  -6 -13  -5   27.87   21.58   0
  -5 -16  -5    5.49   27.54   0
  -5 -12  -5  346.13   28.63   0
  -4 -15  -5   -8.39   23.84   0
  -4 -11  -5   44.60   20.32   0
  -3 -19  -4    3.80   30.64   0
  -3 -14  -5  149.63   29.50   0
  -3 -13  -5  197.21   28.89   0
  -3 -12  -5   -1.61   22.33   0
  -3  -7  -4   11.48   12.96   0
  -3   0   1   65.23    7.39   0
  -3   2   4   45.54   13.31   0
  -2 -18  -4  418.71   40.34   0
  -2  -7  -4  157.01   18.04   0
  -2   3   5  516.14   23.47   0
  -1 -20  -3   24.61   34.17   0
  -1 -17  -4    7.67   28.19   0
   0 -19  -3    3.04   32.88   0
   0  -8  -4  859.61   36.43   0
   1 -12  -4   34.32   26.03   0
   1 -11  -4   21.17   24.03   0
   1 -10  -4   -3.63   24.02   0
   2  -6  -3  369.59   25.18   0
   3 -17  -2   12.50   33.42   0
   3 -13  -3   61.08   27.78   0
   3  -8  -3  184.10   26.40   0
   3  -4  -2   46.39   14.45   0
   3   5   6    7.81   12.51   0
   4 -15  -2   11.75   30.59   0
   5 -16  -1   14.43   31.01   0
   5 -10  -2  117.11   28.80   0
   5  -9  -2   48.91   26.04   0
   5   5   6  340.85   16.56   0
   6 -13  -1   -0.34   28.22   0
   6   6   8  444.93   21.82   0
   7 -14   0  -11.36   28.46   0
  -5 -17  -5   18.94   28.78   0
  -5 -11  -5    8.45   18.75   0
  -4 -20  -4   -7.29   24.98   0
  -4 -16  -5   30.06   23.52   0
  -3 -15  -5   84.02   26.03   0
  -3 -11  -5   77.85   22.35   0
  -2 -14  -5  194.16   31.03   0
  -2 -13  -5  403.97   36.00   0
  -2 -12  -5   16.05   23.95   0
  -1  -7  -4  103.81   18.40   0
   0 -16  -4   16.13   27.92   0
   0   1   1   -1.58    2.19   0
   1 -18  -3   49.47   34.74   0
   1 -14  -4   31.75   26.17   0
   1  -9  -4  218.81   27.75   0
   1  -5  -3   40.59   14.90   0
   1   5   7   53.79   13.52   0
   2 -16  -3    3.46   26.39   0
   4  -5  -2   33.66   17.28   0
   4   5   6  142.35   14.32   0
   4   6   8   72.94   13.75   0
   5 -12  -2   29.03   28.52   0
   5  -8  -2  130.88   25.21   0
   5   6   8   73.24   15.30   0
   7  -4   0  319.24   24.22   0
   8  -3   1  346.02   23.41   0
  -6  -2   1 1369.27   21.99   0
  -4 -10  -5   77.23   19.39   0
  -4  -7  -4  199.57   15.80   0
  -4  -5  -3   20.10    8.77   0
  -3 -20  -4    5.19   30.38   0
  -3 -16  -5    1.75   22.44   0
  -2 -19  -4    8.83   28.00   0
  -2 -15  -5   43.90   27.31   0
  -2 -11  -5   16.19   22.08   0
  -1 -18  -4   24.80   31.20   0
   0 -17  -4   12.33   30.14   0
   1 -15  -4   37.44   28.01   0
   1   4   5 1826.96   34.84   0
   2 -17  -3    4.30   32.42   0
   3 -18  -2  -12.44   35.07   0
   3  -7  -3  100.17   22.78   0
   4 -16  -2  -27.27   34.54   0
   5 -17  -1   -5.89   31.35   0
   5 -13  -2   -6.30   27.94   0
   5  -7  -2  316.12   29.47   0
   6 -14  -1  -23.13   30.35   0
   6  -5  -1  426.96   27.82   0
   7 -15   0   -0.71   29.14   0
   8 -10   0   -3.68   26.82   0
   8  -9   0   -6.77   23.84   0
   8  -8   0    1.82   21.92   0
   8  -7   0  128.89   24.27   0
  -7  -9  -4  115.09   14.79   0
  -7  -7  -3   -1.36    9.08   0
  -6 -11  -5   18.73   18.02   0
  -5   0   3  175.83   14.21   0
  -4 -21  -4   11.98   30.16   0
  -4 -18  -5    3.05   28.19   0
  -3 -17  -5   -2.43   26.76   0
  -2 -16  -5   -6.46   25.97   0
  -2 -10  -5    0.87   20.39   0
  -1 -13  -5  424.84   37.90   0
  -1 -12  -5   21.01   25.33   0
   0  -7  -4   16.17   14.59   0
   1 -19  -3   14.29   33.90   0
   2 -12  -4   67.92   28.61   0
   2 -11  -4   58.25   26.33   0
   3 -15  -3   17.31   28.51   0
   4 -11  -3   82.96   28.31   0
   4 -10  -3  168.93   29.02   0
   5 -14  -2    7.00   28.39   0
   6 -15  -1  -28.62   29.34   0
   6  -2   0    4.57   12.37   0
   7 -10  -1    7.88   25.29   0
   7  -9  -1  140.17   28.61   0
  -5 -19  -5   -8.08   30.61   0
  -5 -10  -5   16.54   16.39   0
  -3 -18  -5   69.17   30.55   0
  -2 -20  -4   17.60   31.64   0
  -1 -15  -5   -2.89   25.33   0
   0   4   6  270.60   19.36   0
   1 -16  -4   15.15   28.54   0
   2 -18  -3   -5.99   32.41   0
   2 -13  -4    8.88   25.87   0
   2 -10  -4    6.74   19.74   0
   2   5   7   11.45   13.59   0
   3 -16  -3    8.87   31.69   0
   4 -17  -2    9.02   34.19   0
   4 -12  -3    3.44   26.69   0
   4  -9  -3   30.34   23.59   0
   5  -6  -2    4.11   19.36   0
   5  -3  -1  161.57   15.90   0
   7 -16   0   -9.89   30.30   0
   7 -11  -1  -16.47   26.37   0
   7  -8  -1    4.65   21.93   0
   8  -6   0   -6.18   19.37   0
  -4 -19  -5    3.46   30.48   0
  -4  -9  -5   -0.98   15.24   0
  -4   0   2  164.17   10.88   0
  -3  -9  -5    2.59   17.06   0
  -3  -3  -2  214.92    8.24   0
  -2 -17  -5   97.34   28.55   0
  -2  -9  -5   49.27   20.61   0
  -2  -6  -4  212.95   17.45   0
  -2   3   6    8.53   13.46   0
  -1 -16  -5   30.21   27.27   0
  -1 -10  -5   -4.62   17.50   0
  -1  -4  -3   55.33   11.32   0
   0 -13  -5    7.12   25.91   0
   0   3   4 1756.70   31.39   0
   1 -17  -4    5.96   30.70   0
   1  -7  -4  555.24   30.11   0
   2 -14  -4   50.64   27.82   0
   2  -9  -4  107.83   22.29   0
   2  -5  -3  275.90   19.91   0
   2   4   5  464.82   19.20   0
   3  -6  -3   24.04   15.66   0
   4 -13  -3   38.97   24.42   0
   4  -8  -3  318.41   30.78   0
   4  -2  -1  473.85   19.20   0
   5 -15  -2   10.07   31.15   0
   5  -1   0  282.81   13.98   0
   6 -16  -1    0.68   30.31   0
   7 -12  -1    4.68   27.60   0
   7  -7  -1  141.29   24.77   0
   7  -3   0  161.01   19.44   0
   7  -1   1    3.26   10.91   0
   7   5   7  854.04   21.63   0
  -7 -11  -5   -5.44   16.84   0
  -6 -10  -5   43.13   17.63   0
  -6  -6  -3  260.84   11.82   0
  -6  -1   3  352.78   17.42   0
  -5 -20  -5  -15.15   27.30   0
  -5  -7  -4  132.41   12.94   0
  -5  -4  -2   14.35    4.62   0
  -4   1   4   34.55   12.69   0
  -3   2   5   66.47   14.49   0
  -2 -18  -5   38.99   33.04   0
  -2   1   2   56.26    7.94   0
  -1  -9  -5  212.13   25.08   0
  -1  -6  -4  255.15   18.24   0
   0 -19  -4   29.29   32.94   0
   0 -14  -5    0.49   24.85   0
   0 -11  -5   41.63   21.26   0
   0  -4  -3   22.34   11.82   0
   2 -15  -4    8.10   27.49   0
   2  -8  -4   59.53   22.25   0
   3 -17  -3    4.31   31.17   0
   4 -14  -3   -5.38   25.16   0
   6 -12  -2    9.85   26.86   0
   6 -11  -2    4.42   26.20   0
   6 -10  -2  130.38   25.94   0
   6  -9  -2   37.56   24.15   0
   6  -4  -1   72.16   17.50   0
   7 -13  -1   -9.11   28.53   0
   7  -6  -1   38.34   20.07   0
   8  -5   0   76.85   20.90   0
  -5 -15  -6   67.64   25.19   0
  -5 -14  -6   -2.02   21.91   0
  -5  -9  -5    9.54   14.37   0
  -4 -20  -5    0.98   28.22   0
  -4 -15  -6   -5.86   24.33   0
  -4 -14  -6  211.62   29.53   0
  -3  -6  -4  112.10   14.15   0
  -2  -4  -3 1883.25   30.08   0
  -1 -17  -5   18.06   25.87   0
  -1   2   3   27.97    7.57   0
  -1   3   5  116.22   13.03   0
   0 -15  -5    0.44   21.92   0
   0  -6  -4  303.57   21.71   0
   1 -18  -4   17.47   32.99   0
   2 -16  -4    0.67   30.20   0
   3 -12  -4   68.96   28.08   0
   3 -11  -4   20.83   25.63   0
   4 -15  -3    2.67   29.60   0
   4  -7  -3  356.08   28.69   0
   5 -16  -2  -23.20   26.31   0
   5  -5  -2   20.52   17.81   0
   5   6   9   24.20   14.33   0
   6 -13  -2    3.81   27.82   0
   6   0   1 1854.78   26.74   0
   6   6   9   -1.77   12.84   0
   7 -14  -1  -18.23   30.27   0
   8  -2   1   31.10   13.96   0
  -6 -15  -6   15.29   23.82   0
  -5 -16  -6   23.86   25.36   0
  -5 -13  -6   48.72   22.72   0
  -4 -16  -6   55.65   28.87   0
  -4 -13  -6   34.09   23.27   0
  -3 -20  -5    5.37   29.21   0
  -3 -15  -6  292.13   34.25   0
  -3 -13  -6    8.62   22.96   0
  -3  -8  -5    2.20   14.93   0
  -3  -1   0 1888.33   15.03   0
  -3   1   3    5.50    8.91   0
  -2 -19  -5   58.44   32.90   0
  -2   2   4  148.82   14.43   0
  -1 -18  -5   65.77   35.28   0
   0 -16  -5   -8.11   22.57   0
   0  -9  -5  257.86   27.54   0
   1 -13  -5    7.91   25.37   0
   1 -12  -5   16.74   26.20   0
   1  -4  -3   79.51   13.01   0
   3 -18  -3   21.13   32.89   0
   3 -13  -4   18.59   22.39   0
   3 -10  -4  179.02   25.79   0
   3  -3  -2  106.79   12.46   0
   3   4   5  351.46   15.69   0
   4 -16  -3  -12.88   30.17   0
   5 -17  -2   -5.18   30.41   0
   5 -11  -3   26.23   26.46   0
   5 -10  -3  178.44   29.24   0
   5   4   5    1.56    7.24   0
   6 -14  -2   12.15   29.51   0
   6  -7  -2  279.36   28.43   0
   6   5   7  351.87   16.75   0
  -6 -13  -6  240.62   25.98   0
  -4 -21  -5   -4.36   28.69   0
  -4 -17  -6   -5.05   25.06   0
  -4 -12  -6   13.68   19.73   0
  -3 -16  -6   25.24   26.37   0
  -3 -12  -6  108.65   25.42   0
  -2 -14  -6  310.19   34.64   0
  -2 -13  -6   36.41   24.59   0
  -1  -8  -5  222.75   23.73   0
   1 -19  -4   52.01   33.60   0
   1 -15  -5   17.62   26.51   0
   1 -14  -5    7.92   21.82   0
   1  -6  -4    9.90   16.23   0
   1   4   6   10.43   11.93   0
   2 -17  -4  104.36   35.27   0
   2  -7  -4   86.75   18.55   0
   2   5   8  800.34   27.79   0
   3  -9  -4  392.02   30.22   0
   3  -5  -3  294.38   20.93   0
   4   4   5   19.37    8.22   0
   4   5   7   23.51   12.53   0
   5 -13  -3    0.98   26.24   0
   5 -12  -3   11.40   20.51   0
   5  -9  -3    2.60   22.54   0
   5   5   7  477.61   20.34   0
   7 -15  -1  -10.40   28.20   0
   7  -5  -1  172.06   22.73   0
   8  -4   0  381.14   26.51   0
  -5   0   4   61.43   12.76   0
  -4 -11  -6   16.66   19.37   0
  -4  -8  -5  222.76   18.61   0
  -4  -6  -4  653.32   21.03   0
  -3 -17  -6    8.75   26.83   0
  -2 -20  -5    0.43   30.04   0
  -2 -16  -6    0.92   25.29   0
  -2 -15  -6  305.28   31.00   0
  -2 -12  -6   13.66   22.61   0
  -1 -19  -5   55.31   32.95   0
   1   3   4 2849.15   36.36   0
   2 -18  -4    4.61   31.27   0
   3 -15  -4    1.40   24.62   0
   3  -8  -4   80.05   23.70   0
   4 -17  -3  -14.30   29.66   0
   5 -14  -3  -13.40   27.56   0
   5  -8  -3  136.92   26.13   0
   6 -15  -2  -31.98   27.94   0
   6  -6  -2  303.77   27.05   0
   8  -8  -1   -6.58   23.89   0
  -7 -10  -5    4.08   13.17   0
  -7  -8  -4   18.71   11.00   0
  -6 -12  -6   -1.96   18.68   0
  -6  -9  -5  259.73   18.14   0
  -6  -3   0  150.85    6.70   0
  -5 -19  -6    1.91   26.54   0
  -5 -11  -6   93.60   20.11   0
  -4 -19  -6   -3.98   28.26   0
  -4   1   5   13.88   11.76   0
  -3 -18  -6   -8.36   27.39   0
  -3   2   6  113.89   16.27   0
  -2 -17  -6    6.72   25.84   0
  -2 -11  -6   59.29   23.91   0
  -1 -13  -6   -3.22   23.61   0
  -1 -12  -6  186.52   28.36   0
   0 -18  -5   52.70   28.86   0
   0  -8  -5    1.44   15.43   0
   1 -16  -5    7.81   24.67   0
   1  -9  -5  331.44   29.25   0
   2 -13  -5   11.79   24.39   0
   2 -12  -5    5.88   25.53   0
   2  -4  -3    3.62   10.44   0
   3 -16  -4    6.45   29.81   0
   4 -12  -4   11.45   24.00   0
   4 -11  -4   31.78   25.55   0
   5 -15  -3    7.04   28.68   0
   6 -16  -2   -2.33   29.05   0
   6  -3  -1   20.96   12.74   0
   6   3   4   -0.80    4.20   0
   6   6  10   97.70   16.25   0
   7 -10  -2   -8.05   23.78   0
  -5 -20  -6   -8.33   27.71   0
  -5  -5  -3  303.72   11.42   0
  -5  -1   2  548.95   16.07   0
  -3 -19  -6   11.05   28.32   0
  -3 -10  -6    2.98   17.93   0
  -3  -4  -3  170.60   10.19   0
  -2 -18  -6   92.18   31.66   0
  -1 -16  -6   12.90   26.60   0
  -1   3   6    5.58   12.37   0
   0 -19  -5   23.42   31.31   0
   1 -17  -5   20.82   29.95   0
   2 -14  -5   14.96   24.82   0
   2 -11  -5  102.37   23.70   0
   2 -10  -5  766.17   40.32   0
   2  -6  -4  206.52   22.11   0
   3 -17  -4    4.09   29.84   0
   3  -7  -4   61.90   19.93   0
   3   5   8  329.38   19.89   0
   4 -13  -4   11.44   25.12   0
   4 -10  -4    8.50   22.83   0
   5  -7  -3   15.96   19.74   0
   5  -4  -2  124.90   17.46   0
   7 -12  -2    5.01   25.65   0
   7  -9  -2   -2.71   21.87   0
   7  -8  -2   57.55   25.22   0
   7  -2   0   31.28   13.77   0
   8  -7  -1   77.29   22.21   0
  -6  -7  -4    1.23    8.63   0
  -5  -8  -5  314.03   18.76   0
  -4 -20  -6    1.87   27.03   0
  -4 -10  -6    8.40   17.65   0
  -2 -10  -6    5.34   18.73   0
  -2  -7  -5  189.99   18.40   0
  -1 -17  -6   -2.16   27.25   0
  -1  -7  -5   42.71   16.95   0
  -1  -5  -4   70.43   11.22   0
   0 -14  -6    1.49   22.84   0
   0 -13  -6    7.33   26.40   0
   0  -5  -4   75.61   14.68   0
   0   3   5 1904.42   34.01   0
   1 -18  -5   24.54   31.51   0
   1  -8  -5   13.52   19.67   0
   1  -2  -2  109.73   10.44   0
   2 -15  -5   -7.71   23.07   0
   4 -14  -4   19.59   23.98   0
   4  -9  -4  130.02   25.64   0
   4  -5  -3  121.20   18.55   0
   4  -3  -2  755.52   25.82   0
   5 -16  -3   -4.10   28.07   0
   6 -11  -3    4.37   25.02   0
   7 -13  -2   -7.23   25.58   0
   7  -4  -1  256.16   22.15   0
  -7 -12  -6   30.47   18.08   0
  -6 -11  -6    8.92   16.74   0
  -3 -20  -6  -10.89   27.56   0
  -3  -7  -5    7.69   12.03   0
  -2 -19  -6   -2.76   28.32   0
  -2  -5  -4    6.88    8.89   0
  -1 -18  -6    8.27   28.25   0
  -1 -10  -6   52.65   21.42   0
   0 -16  -6   23.58   25.80   0
   0 -15  -6    4.10   22.17   0
   0 -11  -6   61.53   23.20   0
   0  -7  -5  153.72   20.77   0
   1   4   7  617.05   23.65   0
   2 -16  -5   65.20   30.68   0
   2  -9  -5   18.13   21.55   0
   3  -4  -3  321.98   20.01   0
   3  -1  -1  152.66    9.99   0
   4 -15  -4    1.79   24.12   0
   4  -8  -4  158.56   23.95   0
   6 -13  -3   -0.59   26.71   0
   6 -12  -3   -1.64   25.74   0
   6 -10  -3   -6.20   19.22   0
   6  -9  -3   -8.81   21.87   0
   6  -1   0  101.50   11.59   0
   7 -14  -2    2.53   25.81   0
   8  -6  -1    3.42   17.31   0
   8  -3   0  373.74   22.77   0
  -6 -16  -7    3.41   21.22   0
  -5 -17  -7   15.57   23.71   0
  -5 -16  -7   15.75   25.40   0
  -5 -15  -7   81.83   25.77   0
  -5 -10  -6   27.78   16.11   0
  -5   0   5  730.75   24.03   0
  -4 -21  -6   -2.93   24.51   0
  -4 -16  -7   25.92   24.28   0
  -4 -15  -7   11.55   24.33   0
  -4  -1   1  496.76   11.80   0
  -4   1   6  165.60   16.51   0
  -2   2   5  330.87   16.71   0
   2 -17  -5  -10.00   28.83   0
   2  -2  -2  152.59   11.72   0
   3 -13  -5    3.05   23.88   0
   3 -12  -5   25.30   23.34   0
   3 -11  -5   19.16   24.00   0
   4 -16  -4    4.76   28.03   0
   4   1   1   45.79    3.83   0
   4   5   8    9.55   10.06   0
   5  -6  -3   -4.21   14.00   0
   6 -14  -3  -11.80   26.88   0
   6  -8  -3   22.39   20.26   0
   7 -15  -2   -3.16   26.48   0
  -6 -17  -7   27.94   24.41   0
  -6 -15  -7    9.51   20.50   0
  -6  -2   2   58.73    9.24   0
  -5 -14  -7   12.51   20.90   0
  -4 -13  -7   79.30   23.51   0
  -4  -7  -5  811.41   24.82   0
  -3 -16  -7  254.50   31.64   0
  -3 -15  -7   40.29   22.08   0
  -3 -14  -7   44.68   23.38   0
  -3 -13  -7  131.01   24.46   0
  -3  -9  -6   16.14   14.09   0
  -3   1   4   97.03   11.83   0
  -2  -9  -6    3.29   14.17   0
  -1 -19  -6    4.74   28.03   0
  -1  -9  -6   11.87   18.71   0
  -1   3   7  944.17   28.42   0
   0 -10  -6  366.52   28.07   0
   1 -15  -6   13.46   24.13   0
   1 -14  -6    8.22   22.83   0
   1 -13  -6   -6.80   21.29   0
   1 -12  -6  176.99   29.56   0
   1  -7  -5  102.26   19.16   0
   2  -8  -5   47.32   20.91   0
   3 -15  -5   -7.28   26.35   0
   3 -10  -5   94.55   25.48   0
   3  -6  -4  226.78   22.14   0
   4 -17  -4   -9.06   27.11   0
   5 -13  -4    7.49   24.54   0
   5 -11  -4    4.84   24.83   0
   5 -10  -4   24.75   22.35   0
   5   5   8   94.87   13.00   0
   6 -15  -3   -3.41   25.56   0
   6   5   8   -1.25   10.58   0
   7  -6  -2  217.29   23.27   0
   8  -5  -1  239.90   23.43   0
  -7 -11  -6   35.06   15.58   0
  -7  -9  -5    3.34   11.36   0
  -6 -14  -7   79.07   21.37   0
  -5 -19  -7   -7.91   25.90   0
  -5 -13  -7   11.67   19.15   0
  -5  -6  -4  993.23   21.63   0
  -4 -19  -7   -6.51   23.42   0
  -4  -9  -6   87.52   16.81   0
  -3 -18  -7    0.35   25.19   0
  -3 -17  -7    4.50   21.54   0
  -3  -5  -4   38.30    9.57   0
  -2 -16  -7  178.60   29.53   0
  -2 -15  -7   88.76   25.44   0
  -2 -14  -7   58.18   24.89   0
  -1   2   4 1340.43   25.52   0
   0 -18  -6   19.79   29.22   0
   1 -16  -6   28.16   28.39   0
   1 -11  -6  297.32   27.75   0
   1   4   8  138.20   15.36   0
   2 -18  -5    4.34   25.61   0
   2  -5  -4   -1.43   13.75   0
   3 -16  -5   27.22   28.03   0
   3  -9  -5  237.28   26.43   0
   3   4   6    1.37    9.72   0
   4  -7  -4  228.57   22.14   0
   5 -14  -4    9.71   25.91   0
   5  -9  -4   32.04   20.80   0
   6  -7  -3   39.97   19.12   0
   7   1   2  181.55    8.34   0
  -6 -13  -7    8.62   18.03   0
  -6 -10  -6  103.07   16.45   0
  -6  -8  -5  441.61   18.79   0
  -5 -20  -7   12.68   23.83   0
  -5 -12  -7  127.40   20.38   0
  -4 -12  -7    4.55   14.95   0
  -3 -12  -7  196.99   22.84   0
  -2 -17  -7    6.88   24.14   0
  -2 -12  -7   13.68   20.66   0
  -1  -2  -2  975.40   15.40   0
  -1   1   2    0.65    3.42   0
   0  -9  -6    8.93   15.68   0
   0  -3  -3   65.54    8.65   0
   1 -17  -6   31.41   27.72   0
   1 -10  -6   41.48   20.93   0
   1  -3  -3    6.30    9.50   0
   3 -17  -5   -9.98   26.47   0
   3  -2  -2   62.14   10.25   0
   4   5   9   21.72   12.12   0
   5 -15  -4   -4.33   24.20   0
   5  -3  -2   10.38   10.99   0
   6  -4  -2   36.86   15.27   0
  -5  -9  -6  647.90   25.97   0
  -4 -20  -7   -8.85   23.31   0
  -3 -19  -7   -3.64   20.42   0
  -3 -11  -7  194.23   22.94   0
  -3   0   2   34.72    6.16   0
  -2 -18  -7   15.92   26.17   0
  -2  -6  -5    5.39   10.79   0
  -2   1   3 1839.65   26.88   0
  -2   2   6    5.02   10.60   0
  -1 -16  -7   67.81   24.54   0
  -1 -15  -7  188.13   26.15   0
  -1 -13  -7  129.90   22.91   0
  -1  -6  -5  118.73   13.92   0
   0  -6  -5   25.10   14.40   0
   0   3   6  337.52   15.98   0
   1 -18  -6   14.68   27.15   0
   1   3   5 2736.14   35.32   0
   2 -15  -6   15.07   24.48   0
   2 -14  -6   38.35   23.87   0
   2 -13  -6    2.57   20.67   0
   2 -12  -6  259.37   29.57   0
   2   4   7   40.56    9.74   0
   4 -14  -5   -0.88   23.65   0
   4 -13  -5    7.36   22.30   0
   4 -12  -5   41.09   22.66   0
   4 -11  -5   91.20   24.98   0
   4  -4  -3    3.53   12.54   0
   4  -1  -1  210.91   11.24   0
   4   4   6 1082.39   22.65   0
   5 -16  -4  -18.32   27.24   0
   5  -8  -4   21.66   20.34   0
   6  -2  -1    9.38   10.54   0
   6   4   6  257.74   11.12   0
   7 -13  -3   -6.15   21.80   0
   7 -12  -3   -4.87   22.68   0
   7 -11  -3   -8.02   20.72   0
   7 -10  -3   -2.11   22.17   0
   7   0   1  571.92   15.93   0
  -6 -12  -7  194.06   20.24   0
  -4 -11  -7  319.61   24.62   0
  -3 -20  -7    4.12   24.06   0
  -3  -8  -6  373.90   21.93   0
  -2 -19  -7    2.10   24.37   0
  -2 -11  -7    8.74   15.51   0
  -1 -17  -7   20.22   22.02   0
  -1 -12  -7   28.03   18.25   0
  -1  -8  -6    2.31   12.58   0
  -1  -3  -3 1832.42   25.69   0
   0 -14  -7   44.03   21.62   0
   1  -9  -6  131.28   22.19   0
   2 -16  -6   17.21   26.34   0
   2 -11  -6  233.84   25.09   0
   2  -3  -3  338.13   15.64   0
   4 -15  -5    0.51   26.10   0
   4 -10  -5   17.20   20.93   0
   4  -6  -4  418.55   25.70   0
   6  -6  -3  376.21   25.79   0
   7 -14  -3    3.17   21.90   0
   7  -9  -3   -0.37   19.48   0
   7  -5  -2    2.13   14.60   0
   8  -4  -1   48.48   16.49   0
  -5 -11  -7  101.52   18.50   0
  -5  -7  -5 1059.24   24.54   0
  -5  -1   3  431.83   14.75   0
  -3  -6  -5  536.65   19.13   0
  -3   1   5  803.88   21.90   0
  -1 -18  -7   27.32   22.14   0
  -1 -11  -7   10.21   18.51   0
   0 -16  -7   15.16   25.40   0
   0 -15  -7   86.52   22.86   0
   0 -13  -7    5.71   16.53   0
   0 -12  -7    9.73   20.38   0
   0  -8  -6  161.89   18.06   0
   2 -17  -6  124.05   28.73   0
   2 -10  -6   61.21   20.60   0
   3  -5  -4   27.24   11.96   0
   4 -16  -5   -3.04   24.96   0
   4  -9  -5   15.06   17.89   0
   4   3   4   70.72    5.74   0
   5  -7  -4    3.77   17.38   0
   5   4   6   87.20    8.13   0
   5   5   9   50.61   11.47   0
   6 -13  -4   -3.64   24.92   0
   6 -11  -4   -5.51   19.75   0
   6 -10  -4   11.42   19.96   0
   7 -15  -3   -6.06   22.49   0
   7  -8  -3   14.99   19.47   0
   8  -2   0  124.65   13.88   0
  -7 -10  -6  570.82   22.16   0
  -5 -17  -8   50.50   22.43   0
  -5 -16  -8   15.59   21.01   0
  -4 -17  -8   14.49   20.22   0
  -4 -16  -8    7.40   19.53   0
  -4 -15  -8   16.72   19.52   0
  -4  -8  -6  136.65   15.17   0
  -4  -4  -3  863.79   14.16   0
  -4   0   4  312.48   13.96   0
  -3 -10  -7   15.46   15.72   0
  -1 -19  -7   38.61   25.79   0
   0 -17  -7   13.35   24.51   0
   1  -4  -4    3.53    9.54   0
   2   4   8  314.48   16.47   0
   3 -14  -6    2.69   21.09   0
   3 -12  -6   96.15   21.89   0
   3  -7  -5  137.24   19.78   0
   4  -2  -2  107.84   10.24   0
   6 -15  -4  -11.69   21.35   0
   6 -14  -4    3.23   20.86   0
   6  -9  -4    5.80   19.03   0
   6   5   9   54.41   10.20   0
   7  -1   0   66.33    9.84   0
  -7 -12  -7    1.87   14.08   0
  -6 -17  -8   -2.02   16.86   0
  -6 -16  -8   19.81   19.00   0
  -6 -15  -8    0.60   17.22   0
  -6  -9  -6  760.78   23.09   0
  -5 -19  -8    2.06   19.28   0
  -5 -18  -8    2.79   17.66   0
  -5 -15  -8   62.67   17.86   0
  -5 -14  -8  145.23   20.63   0
  -4 -18  -8    5.79   22.04   0
  -4 -14  -8   78.67   21.21   0
  -4 -10  -7   47.79   14.92   0
  -4  -5  -4 1028.35   19.37   0
  -3 -17  -8   94.12   23.89   0
  -3 -16  -8   -1.52   18.75   0
  -3 -15  -8   77.15   21.10   0
  -3 -14  -8   19.73   17.55   0
  -1 -10  -7    1.46   13.58   0
  -1  -4  -4   21.24    7.30   0
  -1   2   5   -3.24    8.06   0
   0 -18  -7   -0.16   22.33   0
   0 -11  -7  134.14   19.86   0
   1 -15  -7   45.16   21.84   0
   1 -14  -7   30.87   20.40   0
   1 -13  -7   40.04   19.60   0
   1  -8  -6    9.54   13.39   0
   2  -9  -6   70.26   16.60   0
   2  -6  -5  149.34   17.60   0
   3 -15  -6   22.31   22.77   0
   3 -11  -6   84.40   21.76   0
   3  -3  -3    6.14    7.50   0
   3   4   7    4.99    8.53   0
   4  -8  -5   31.98   17.15   0
   5 -13  -5   -5.95   21.56   0
   5 -12  -5   -3.56   19.33   0
   5 -11  -5  215.59   24.57   0
   5   0   0    3.17    5.09   0
   5   5  10   17.47   10.56   0
   7  -7  -3  340.69   25.24   0
  -6 -11  -7   53.63   13.98   0
  -5 -20  -8   -0.38   17.89   0
  -4 -19  -8   -2.89   19.11   0
  -4 -13  -8   51.06   17.58   0
  -3 -18  -8  117.78   25.35   0
  -3 -13  -8   41.84   17.74   0
  -2 -17  -8  142.72   24.27   0
  -2 -16  -8    3.34   17.91   0
  -2 -15  -8  127.85   22.67   0
  -2  -7  -6  110.03   14.11   0
  -1  -7  -6   48.27   13.86   0
   0 -10  -7   38.66   17.77   0
   1 -17  -7   -2.78   21.59   0
   1 -16  -7   11.94   18.21   0
   1 -12  -7   52.38   16.81   0
   2  -4  -4  119.80   12.81   0
   3 -16  -6   -6.18   17.77   0
   3 -10  -6   55.68   19.47   0
   4  -5  -4  131.08   15.00   0
   5 -15  -5    3.88   19.92   0
   5 -14  -5  -10.14   17.69   0
   5 -10  -5    4.88   17.25   0
   5  -6  -4    3.87   14.35   0
   5  -4  -3    7.53   11.44   0
   5  -1  -1   75.01    8.48   0
   6  -8  -4   -3.85   15.10   0
   6  -5  -3  144.88   16.65   0
   6  -3  -2    5.95   10.34   0
   7  -4  -2  195.72   16.47   0
  -7  -7  -4   21.24    6.19   0
  -6 -14  -8  291.67   21.39   0
  -6  -2   3  516.83   13.99   0
  -5 -13  -8  192.27   20.02   0
  -5 -10  -7    3.81   11.17   0
  -5  -8  -6  566.92   18.81   0
  -4 -20  -8    3.33   18.90   0
  -3 -19  -8   -9.10   15.69   0
  -3  -9  -7   78.80   13.94   0
  -3   1   6  196.55   13.14   0
  -2 -18  -8   25.71   20.38   0
  -2 -13  -8   14.68   17.70   0
  -2  -9  -7   47.94   14.99   0
  -2  -3  -3  172.83    8.03   0
  -1 -15  -8   -3.85   16.40   0
   0  -7  -6  108.72   13.77   0
   0   2   4 2228.56   25.62   0
   1 -11  -7   70.70   16.91   0
   1   3   6    5.60    7.51   0
   2  -8  -6  190.40   20.24   0
   2   3   5  486.96   13.31   0
   5  -9  -5    3.05   14.84   0
   6   5  10  235.88   13.55   0
  -6 -13  -8  319.86   20.30   0
  -4 -12  -8    0.67   13.16   0
  -4  -6  -5  385.58   13.86   0
  -3 -12  -8    0.42   12.51   0
  -3  -7  -6   38.86   10.33   0
  -2 -19  -8    7.21   18.27   0
  -2  -4  -4   71.73    7.77   0
  -1 -17  -8   80.47   20.97   0
  -1 -16  -8   54.00   18.08   0
  -1 -14  -8   32.07   15.10   0
  -1 -13  -8    5.87   15.01   0
  -1  -5  -5  136.77   11.73   0
   0  -5  -5  502.33   18.56   0
   1 -10  -7  130.11   18.33   0
   1  -7  -6  203.75   17.53   0
   2 -16  -7    6.91   19.28   0
   2 -15  -7   99.73   21.03   0
   2 -14  -7    4.57   17.18   0
   3  -9  -6   24.42   13.43   0
   3  -6  -5    1.14   11.69   0
   4 -15  -6   -1.83   18.26   0
   4 -13  -6   -2.00   15.86   0
   4 -12  -6   48.03   18.10   0
   4  -7  -5    4.64   11.62   0
   4  -3  -3    7.39    7.78   0
   4   4   7    2.34    6.71   0
   6  -7  -4    3.78   13.15   0
   7 -13  -4    4.73   16.38   0
   7 -11  -4   -7.19   15.57   0
   7 -10  -4  -10.82   15.24   0
   7  -6  -3   68.28   14.78   0
   7  -2  -1   38.39    9.34   0
   8  -3  -1   56.74   10.85   0
  -7 -11  -7   59.94   11.38   0
  -7  -8  -5  168.05    9.85   0
  -4  -9  -7   72.51   12.46   0
  -1 -18  -8   -7.40   16.94   0
   0 -15  -8    9.21   15.10   0
   0 -14  -8    3.18   14.20   0
   0  -9  -7   53.61   13.03   0
   1  -5  -5   72.86   10.06   0
   2 -17  -7    3.23   17.67   0
   2 -11  -7   41.64   15.43   0
   3  -4  -4  169.67   12.98   0
   4 -16  -6   -6.25   16.57   0
   5  -8  -5    4.56   12.45   0
   5  -2  -2   35.32    6.99   0
   7 -14  -4   -6.86   15.84   0
   7  -9  -4    4.44   14.22   0
  -6 -10  -7   27.61    9.83   0
  -4 -11  -8   12.10   10.46   0
  -2 -11  -8    1.07   11.41   0
  -2  -5  -5   13.50    6.77   0
   0 -17  -8   24.78   18.13   0
   0 -16  -8   24.54   15.36   0
   0 -13  -8   -1.52   12.22   0
   3  -8  -6   -3.18   11.50   0
   6 -14  -5   -1.13   15.53   0
   2  -7  -6   51.77   10.37   0
   5  -5  -4   92.63   10.70   0
  -3 -10  10   10.87   11.48   0
  -3 -10  11  181.06   18.15   0
  -1 -14  11    4.90   15.37   0
  -1 -13   8   14.73   15.16   0
   0 -15  10   -6.31   13.89   0
   0 -13   6   64.68   14.92   0
   1 -16  11  165.66   24.23   0
   1 -15   8  186.46   20.39   0
   2 -17  12   -0.21   16.74   0
   2 -17  13   28.94   21.33   0
   2 -15   7   32.26   15.02   0
   3 -17  11    7.36   18.95   0
   3 -16   8    0.77   14.22   0
   3 -14   5   20.42   15.05   0
   3 -10   1   -0.10   10.71   0
   4 -17  10   12.03   18.42   0
   4 -15   6   29.47   16.53   0
  -3  -9   9  131.76   14.96   0
  -2 -12  10    4.91   14.06   0
  -2  -4   3   98.88    7.36   0
  -2  -2   3    2.87    3.66   0
  -1 -14  12  101.01   19.07   0
  -1 -14  13    6.32   16.62   0
  -1 -14  15   -3.66   16.50   0
   0 -15  11   39.26   16.86   0
   0 -15  17  -13.11   18.12   0
   0 -11   4   10.07   12.06   0
   1 -12   4   73.33   13.20   0
   2 -17  14   10.28   19.53   0
   3 -13   4   38.19   14.48   0
   4 -16   8   -3.61   17.03   0
   5 -17  10  -11.24   17.24   0
   5 -15   6    3.23   15.10   0
   6   8  -2    1.39    6.92   0
  -3  -8   8  139.47   13.33   0
  -3  -3   6    2.61    4.94   0
  -2 -12  11  168.55   18.67   0
  -2 -12  12   39.49   14.66   0
  -2 -12  13   15.36   15.02   0
  -1 -14  14   -1.99   14.26   0
  -1 -13   9   30.46   13.13   0
   0 -15  13   17.31   17.11   0
   0 -15  16   -3.58   15.90   0
   0 -14   9  231.25   20.84   0
   0 -13   7  162.64   18.48   0
   0   6   3    1.83    4.91   0
   1 -16  13    2.24   17.70   0
   1 -16  14   -1.12   17.33   0
   1 -16  15   -1.39   17.46   0
   1 -16  16   -0.29   17.12   0
   1 -15   9   20.13   13.31   0
   1 -14   7   26.18   13.41   0
   2 -16  10   -4.38   14.12   0
   2 -15   8   36.18   15.86   0
   3 -17  12    7.40   18.04   0
   3 -16   9   57.35   18.30   0
   3 -15   7    6.62   14.69   0
   3 -12   3   11.61   12.20   0
   3 -11   2   78.17   12.11   0
   4 -17  11    7.98   17.34   0
   4 -14   5   42.08   15.58   0
   5 -16   8   -0.78   15.73   0
   6 -17  10   -3.58   16.48   0
  -3  -1   7    3.02    3.70   0
  -2 -11   9   49.90   14.07   0
  -2  -9   6   11.90   10.56   0
  -1 -13  10   70.66   15.76   0
  -1 -11   6   40.88   12.80   0
   0 -15  14   -0.05   14.56   0
   0 -15  15    0.79   15.04   0
   0  -8   2   15.92    8.50   0
   0   5   2  358.59    9.73   0
   0   7   4   17.50    6.47   0
   1 -15  10   19.71   14.91   0
   2  -5  -1  256.24    9.38   0
   3 -17  13   57.38   20.31   0
   4 -17  12    1.59   16.84   0
   4 -16   9   -6.22   15.64   0
   4 -15   7   18.67   15.23   0
   4 -12   3  255.28   19.07   0
   4   6  -2   31.77    7.08   0
   5 -17  11   -1.60   16.86   0
   7   7  -3   -0.32    6.85   0
  -3  -8   9  171.74   13.72   0
  -3  -7   8  204.79   13.27   0
  -3  -6   7   54.46    8.27   0
  -2 -11  10  330.32   20.21   0
  -1 -13  11   10.79   14.15   0
  -1 -12   8   24.69   12.69   0
  -1 -10   5    2.82    8.76   0
   0 -12   6    3.99   11.96   0
   0  -6   1   -1.22    5.88   0
   1 -14   8  405.76   24.40   0
   2 -12   4   78.25   14.05   0
   2   9   2    0.88    7.23   0
   3 -16  10   72.89   18.03   0
   3 -14   6   84.82   16.15   0
   3  -6  -1   42.20    6.68   0
   5 -16   9   -1.68   15.05   0
   5 -15   7    2.11   14.28   0
   5 -13   4   55.03   14.87   0
  -3  -8  10  306.87   16.72   0
  -3  -8  11   15.66    9.42   0
  -2 -11  11   24.31   12.50   0
  -2 -10   8   13.53   11.23   0
  -1 -13  12   41.41   14.49   0
  -1 -13  13  173.19   18.93   0
  -1 -13  14    1.43   13.49   0
  -1 -13  15    3.07   14.77   0
   0 -14  11   19.74   14.23   0
   0 -14  17   -8.00   14.13   0
   0 -13   8    7.46   13.27   0
   0 -11   5  152.42   15.24   0
   0  -2   0   -2.61    1.86   0
   1 -15  11    1.75   12.57   0
   1 -12   5   -0.14   11.14   0
   1  -9   2  170.40   12.85   0
   1   1  -1    0.07    0.99   0
   2 -16  13    8.81   17.65   0
   2 -15   9   29.18   13.67   0
   2 -14   7   19.71   14.26   0
   2 -11   3   -5.94    8.43   0
   2  -7   0 1149.98   21.59   0
   3 -16  11  113.11   19.25   0
   3 -15   8    6.46   12.73   0
   3  -3  -2  158.84    5.38   0
   4   1  -3  325.51    5.56   0
   5   5  -3  306.27   10.61   0
   6 -16   9   -2.63   14.07   0
  -3  -7   9  245.48   13.66   0
  -3  -6   8   74.62    9.32   0
  -3  -5   7  602.11   15.60   0
  -2 -11  12  113.74   15.19   0
  -2 -11  13    0.15   12.73   0
  -2  -9   7    7.65    9.72   0
  -1 -12   9   11.19   11.98   0
  -1 -11   7   -0.35   10.77   0
  -1   2   2  103.54    3.13   0
   0 -14  12  114.50   17.20   0
   0 -14  16   -7.24   13.72   0
   0 -10   4  200.76   13.58   0
   1 -15  12   39.21   15.51   0
   1 -15  13   14.99   15.40   0
   1 -15  17   -1.01   16.02   0
   1 -14   9   23.40   12.98   0
   1 -11   4    5.99   10.16   0
   1 -10   3   69.38   11.11   0
   2 -16  14   93.30   18.85   0
   2 -15  10  112.35   17.05   0
   3 -13   5   32.32   12.39   0
   4 -16  10   -1.60   13.18   0
   4 -15   8   20.43   14.00   0
   4 -14   6   -3.58   12.63   0
   4  -8   0  318.51   13.85   0
   4  -4  -2    0.56    4.20   0
   5   8  -2    1.32    5.67   0
  -3  -7  10   75.00   10.83   0
  -3  -3   7   18.11    5.44   0
  -2 -10   9   44.17   11.10   0
  -2  -8   6  615.40   19.15   0
  -2  -5   4   -1.63    5.06   0
  -1 -12  10   11.70   11.66   0
   0 -14  13    1.72   11.49   0
   0 -14  14    0.25   13.27   0
   0 -14  15    2.05   14.29   0
   0 -13   9   43.14   13.44   0
   0 -12   7  234.94   17.55   0
   1 -15  14   71.48   17.45   0
   1 -15  15    5.63   14.88   0
   1 -15  16   10.05   14.84   0
   1 -13   7  792.13   27.99   0
   2 -14   8  275.31   19.96   0
   2 -13   6   28.74   12.20   0
   3 -16  12    3.15   15.37   0
   3 -15   9   91.88   16.27   0
   3 -14   7   17.83   13.19   0
   3 -12   4   34.24   12.05   0
   4 -16  11    1.66   15.10   0
   4   0  -3   -0.03    1.12   0
   5 -16  10   -1.88   13.78   0
   5 -14   6   -1.96   12.31   0
   6 -16  10   -6.42   14.82   0
   6   7  -3   10.97    6.56   0
  -3  -6   9   13.15    7.73   0
  -3  -5   8  109.77    8.52   0
  -2 -10  10   40.99   11.51   0
  -1 -12  11    1.18   11.49   0
  -1 -11   8  128.80   14.23   0
  -1   5   4    4.48    3.67   0
   0 -13  10    1.77   12.49   0
   1 -14  10    5.33   12.26   0
   1  -7   1   82.72    7.87   0
   1  -5   0  242.34    8.62   0
   1   5   0  169.11    7.17   0
   2 -15  11   13.23   13.56   0
   2  -8   1   97.61    9.17   0
   3 -16  13    7.45   16.29   0
   3 -16  14  102.97   20.34   0
   3 -11   3  185.10   14.09   0
   3 -10   2  240.70   14.50   0
   3   5  -2  123.02    6.98   0
   3   9   0  791.48   18.56   0
   4   3  -3  322.24    7.96   0
   4   9  -1    4.41    6.58   0
   6 -15   8   -7.11   13.81   0
  -3  -6  10  682.95   18.47   0
  -2 -10  11  340.35   18.12   0
  -2 -10  12   10.47   10.20   0
  -2  -9   8  113.26   11.58   0
  -1 -12  12   21.07   12.59   0
  -1 -12  13   31.44   12.93   0
  -1 -12  14   -1.04   11.75   0
  -1 -12  15   11.86   12.99   0
  -1   4   3   85.53    4.32   0
   0 -11   6   48.50   11.18   0
   0  -5   1 1452.56   19.45   0
   0   4   1 1604.05   16.22   0
   1 -14  11    8.36   11.80   0
   1 -14  18   -8.17   13.99   0
   1 -13   8  227.12   18.18   0
   1 -12   6   42.79   10.76   0
   1   8   2  404.66   12.39   0
   2 -15  12   82.06   15.53   0
   2 -12   5  139.04   13.08   0
   3 -16  15    7.26   16.07   0
   3 -15  10    5.22   12.85   0
   4 -16  12   34.52   16.63   0
   4 -15   9    5.86   12.79   0
   4 -14   7   -0.90   12.05   0
   4 -12   4    2.69   10.26   0
   4  -6  -1   51.27    6.61   0
   5 -13   5  135.03   15.46   0
   5   6  -3  303.28   10.76   0
  -3  -4   8  509.05   13.04   0
  -2  -8   7   77.41    9.81   0
  -2  -6   5  451.57   13.55   0
  -2  -4   4   76.36    5.83   0
  -1 -11   9  282.68   17.07   0
  -1 -10   7   -0.35    9.07   0
  -1  -6   3    1.17    5.33   0
  -1  -4   2   90.07    5.33   0
   0 -13  11   21.15   11.75   0
   0 -12   8   42.82   10.59   0
   0 -10   5  141.01   12.57   0
   0  -8   3  665.44   18.12   0
   1 -11   5   38.84   10.89   0
   1   9   3  241.76   10.86   0
   2 -15  13   21.99   14.39   0
   2 -14   9   -5.13   10.96   0
   2 -13   7  126.15   15.30   0
   2 -10   3    5.10    8.23   0
   2  -9   2   47.45    8.87   0
   2  -4  -1  412.23    8.92   0
   3 -14   8   21.24   12.05   0
   3 -13   6   45.09   10.93   0
   3  -7   0  563.82   14.62   0
   4 -16  13   13.22   14.35   0
   4 -11   3   85.32   11.90   0
   4   4  -3  334.66    8.77   0
   5 -15   9   10.07   13.17   0
   5 -14   7    1.68   11.30   0
   5 -12   4    5.51    9.87   0
   6 -16  11    0.54   12.95   0
   7 -16  11   -1.72   12.93   0
  -3  -5   9   -0.64    5.64   0
  -3  -3   8  355.63    9.88   0
  -2  -9   9  113.63   10.61   0
  -2  -7   6    0.78    5.62   0
   0 -13  12   26.50   10.12   0
   0 -13  13   19.74   12.32   0
   0 -13  14    2.86   11.18   0
   0 -13  15    5.03   13.08   0
   0 -13  16   -6.68   11.13   0
   0  -9   4  156.90   10.74   0
   0   6   2  138.51    6.68   0
   0   7   3 1482.62   19.76   0
   1 -14  12   28.89   11.80   0
   1 -14  13   52.57   13.38   0
   1 -14  16    7.16   12.78   0
   1 -14  17   -9.32   12.25   0
   1 -10   4   30.06    9.47   0
   1  -9   3   -0.69    7.22   0
   1  -8   2   47.00    6.91   0
   1   2  -1   -0.47    1.26   0
   1   7   1  160.22    7.76   0
   2 -15  14  132.65   17.71   0
   2 -15  15   46.71   15.52   0
   2 -15  16   20.13   14.33   0
   2 -15  17   -1.46   12.31   0
   2  -6   0  216.06    8.78   0
   2   9   1   37.83    6.00   0
   3 -15  11    2.26   11.67   0
   3   8  -1  532.48   14.22   0
   4 -16  14  102.07   18.28   0
   4 -15  10    4.29   11.75   0
   5 -16  12    1.66   11.34   0
   5 -11   3  104.30   11.44   0
   6 -14   7    1.30   11.90   0
   6   8  -3  557.10   15.14   0
  -3  -4   9   59.33    6.63   0
  -2  -9  10    5.02    8.74   0
  -1 -11  10  246.53   15.28   0
  -1  -9   6  144.68   10.74   0
  -1  -8   5  276.17   12.65   0
  -1  -7   4  936.50   19.28   0
   0 -12   9   41.14   10.33   0
   0 -11   7   12.05    9.74   0
   0   8   4  817.69   15.65   0
   1 -14  14    7.30   10.73   0
   1 -12   7    2.75    8.38   0
   2 -14  10   -1.46    9.21   0
   2 -12   6   41.27   10.83   0
   2   6  -1  232.99    8.41   0
   2   8   0  478.79   13.20   0
   3 -15  12   44.69   14.82   0
   3 -12   5   40.66    9.72   0
   3  -5  -1    8.09    4.22   0
   3   6  -2  710.11   14.21   0
   4 -13   6   11.29   10.97   0
   4   8  -2 1390.36   21.97   0
   5 -16  13    4.58   13.34   0
   5 -10   2  164.83   12.14   0
   5   7  -3    3.03    5.41   0
   6 -16  12    3.08   11.91   0
  -2  -9  11   85.84   10.65   0
  -2  -9  12  375.24   17.15   0
  -2  -5   5  291.73    9.88   0
  -1 -11  11  122.38   13.05   0
  -1 -11  12   19.41   10.45   0
  -1 -11  13    9.86   10.60   0
  -1 -10   8   28.20    8.31   0
   0 -12  10  184.83   15.48   0
   1 -13  10  244.45   17.46   0
   2 -14  11    2.89   11.13   0
   2 -13   8   36.75   11.92   0
   3 -15  13   21.62   14.17   0
   3 -14   9   31.86   10.62   0
   3 -13   7   43.29   11.52   0
   3 -11   4   22.13    9.50   0
   3  -8   1  475.00   14.69   0
   4 -15  11    4.82   12.11   0
   4   5  -3  286.52    9.03   0
   5 -16  14   83.82   16.85   0
   5 -15  10    7.41   12.66   0
   5 -13   6   46.05   12.27   0
  -2  -8   9   89.34    9.56   0
  -2  -7   7  942.60   20.18   0
  -2  -6   6   57.75    6.58   0
  -1  -3   2  240.88    6.56   0
   0 -12  11   13.75   10.78   0
   0 -12  16    4.86   12.47   0
   0 -11   8   25.97    9.77   0
   0 -10   6  163.40   12.25   0
   0  -6   2  145.87    7.61   0
   1 -13  11   28.00   11.07   0
   1 -11   6   80.51   11.13   0
   1  -6   1   46.46    5.79   0
   1   6   0  647.99   12.72   0
   2 -14  12   15.24   11.28   0
   2 -14  18    2.08   12.13   0
   3 -15  14   13.03   13.46   0
   3 -15  15   76.05   16.23   0
   3 -15  16    5.84   13.00   0
   3  -9   2   92.95    9.45   0
   4 -15  12   17.39   12.66   0
   4  -7   0   11.72    5.93   0
   5 -14   8    7.43   11.27   0
   6 -15  10   -5.15   11.00   0
   6 -14   8    0.82   11.15   0
   7 -15  10   -4.34   11.20   0
  -2   3   5  491.14    5.68   0
  -1 -10   9    5.85    7.38   0
  -1  -9   7   48.29    8.82   0
  -1  -5   3   20.72    4.83   0
   0 -12  12  114.18   14.00   0
   0 -12  15   -0.37   10.51   0
   0  -9   5  159.76   11.18   0
   0  -4   1  135.24    5.87   0
   0   5   1   30.84    3.90   0
   1 -13  12   79.54   12.77   0
   1 -13  17   -0.00   11.72   0
   1  -4   0   81.82    4.64   0
   2 -14  13   77.85   13.84   0
   2 -14  16    9.04   12.31   0
   2 -14  17    4.91   13.04   0
   2 -13   9  101.97   13.73   0
   2  -7   1   51.02    6.24   0
   3 -14  10    1.48    8.85   0
   4 -14   9  132.65   14.83   0
   4 -13   7   81.70   12.66   0
   5 -15  11   -6.94   10.19   0
   5 -12   5  174.90   13.92   0
  -2  -8  10    0.87    7.26   0
  -2  -8  11   -2.46    7.15   0
  -2  -7   8  182.39   10.34   0
  -1 -10  10   36.23    9.82   0
  -1  -8   6   51.79    7.85   0
   0 -12  14    2.51    9.01   0
   0 -11   9  284.34   15.88   0
   0  -8   4  109.50    9.17   0
   0  -7   3    4.53    4.71   0
   1 -13  13    8.62   10.29   0
   1 -13  14   27.16   11.48   0
   1 -13  15    9.18   11.42   0
   1 -10   5  126.40   10.20   0
   1   8   1  227.90    9.04   0
   1   9   2    4.49    5.20   0
   2 -14  14    2.07    9.94   0
   2 -12   7    2.54    7.87   0
   2 -10   4   -5.93    7.25   0
   2   7  -1  543.82   12.63   0
   3 -14  11    2.91   10.29   0
   3 -13   8   94.82   12.88   0
   3 -12   6   33.89    9.07   0
   3   7  -2   63.53    6.25   0
   3   9  -1   74.08    6.70   0
   4 -15  13   33.30   12.08   0
   4 -15  14   -1.53   12.54   0
   4 -11   4   74.13    9.69   0
   4   6  -3   17.28    4.94   0
   5 -15  12    2.24   12.20   0
   5 -14   9  159.94   15.42   0
   5   8  -3  961.14   17.78   0
   6 -15  11   -0.46   11.33   0
   6 -12   5  185.54   14.53   0
   7 -15  11    1.18   11.19   0
  -2  -4   5   11.75    3.88   0
  -2  -1   4  434.77    6.11   0
  -2   0   4   22.11    1.58   0
  -1 -10  11  464.76   18.73   0
  -1 -10  14   84.70   11.47   0
  -1  -9   8  230.81   12.81   0
  -1  -7   5   72.62    7.26   0
  -1  -6   4   44.08    5.96   0
  -1   3   2   15.65    2.11   0
  -1   6   4    2.23    3.57   0
   0 -10   7   10.78    8.19   0
   1 -12   9    3.13    8.03   0
   1 -11   7    9.03    9.21   0
   1  -9   4   83.07    9.24   0
   1  -7   2   68.52    6.76   0
   2 -13  10   36.43   10.60   0
   2 -13  19    1.59   11.31   0
   2  -9   3  135.06   10.05   0
   2  -8   2   15.71    5.38   0
   3 -14  12   24.87   11.22   0
   4 -15  15    3.67   12.74   0
   4 -14  10    4.58   10.13   0
   4 -10   3    8.94    7.45   0
   4  -9   2   79.58    8.79   0
   4  -8   1  136.67    9.12   0
   5 -15  13    1.78   12.10   0
   5 -13   7   55.31   11.80   0
   5 -11   4  138.53   12.01   0
   5  -7   0   39.85    6.53   0
   6 -14   9   -4.71   10.48   0
   6 -13   7   -3.70    9.81   0
   6   6  -4   89.80    6.39   0
  -2  -7   9  452.12   14.59   0
  -2  -6   7  492.77   13.48   0
  -2  -5   6    4.39    4.24   0
  -1 -10  13    9.57    8.01   0
   0   2   0   -0.89    0.96   0
   0   7   2    6.51    4.42   0
   0   8   3   45.23    5.55   0
   1  -8   3    3.76    5.10   0
   2 -13  11    3.32    9.35   0
   2   9   0  246.13    9.62   0
   3 -14  18   -1.31   13.48   0
   3  -6   0  356.88   10.09   0
   4 -13   8   -2.33   10.23   0
   4 -12   6   66.19   10.98   0
   4  -5  -1    2.13    4.14   0
   5 -15  14    6.15   12.14   0
   6 -11   4  244.43   14.30   0
   7 -15  12   -0.46   11.12   0
   7 -14   9   -0.08   10.42   0
   8 -15  12   -7.68   12.07   0
  -1  -9   9  126.78   10.99   0
   0 -11  11  229.74   14.94   0
   0 -11  15   44.27   11.28   0
   0 -11  16   33.49   11.07   0
   0  -9   6   35.98    8.36   0
   1 -12  11   26.50   10.13   0
   1 -12  17    1.12   10.95   0
   1   7   0    4.89    4.38   0
   2 -13  12   -0.57    9.34   0
   2 -13  18   -2.07   10.58   0
   2  -5   0  116.68    5.88   0
   3 -14  14   22.24   11.87   0
   3 -14  15   72.65   14.84   0
   3 -14  17   -1.75   11.36   0
   3 -12   7   21.91    9.36   0
   3  -2  -2   58.18    2.45   0
   4 -14  11   18.68   10.00   0
   4  -3  -2  761.06    9.02   0
   4   7  -3 1052.96   17.15   0
   5 -15  15   84.50   15.07   0
   5 -14  10   14.41   10.04   0
   5 -10   3   31.03    8.06   0
   5  -9   2  142.65   10.19   0
   5  -8   1    7.33    5.98   0
   6 -15  13    4.70   10.49   0
   6   7  -4  569.97   13.18   0
   7 -15  13   -3.80   11.18   0
  -2  -7  10   28.54    7.02   0
  -2  -7  11    4.64    6.97   0
  -1  -8   7    0.25    5.45   0
  -1  -2   2  402.20    6.47   0
   0 -11  14   45.52   10.81   0
   0 -10   8   12.71    7.16   0
   0  -5   2   35.68    4.73   0
   1 -12  12  126.03   13.33   0
   1 -12  16    4.24   11.02   0
   2 -13  13    0.97    9.80   0
   2 -13  14   39.91   11.20   0
   2 -13  15    4.35   10.28   0
   2 -13  16  118.00   15.34   0
   2 -13  17   -1.09    8.86   0
   2  -3  -1  178.69    4.83   0
   2   5  -2    0.04    3.43   0
   3   8  -2   26.00    5.42   0
   4 -14  12    5.94   10.26   0
   4 -11   5   13.28    8.37   0
   5 -14  11    2.49   10.24   0
   5 -13   8   49.08   11.36   0
   5   4  -4  312.89    8.13   0
   6 -15  14    6.76   10.70   0
   6 -14  10    1.11    9.54   0
   6 -12   6   73.60   11.23   0
   7 -14  10    1.12   10.60   0
  -2  -6   8  531.88   14.14   0
  -2  -3   5  701.18   11.16   0
  -1  -9  10    1.29    6.21   0
  -1  -9  11  169.41   11.97   0
  -1  -9  14   28.02    9.42   0
  -1  -4   3  259.30    7.36   0
   0  -8   5   86.11    8.27   0
   0   6   1   42.13    4.59   0
   1 -12  15    1.90    8.89   0
   1   5  -1 1240.91   14.96   0
   2 -12   9   20.69    8.50   0
   2 -10   5   25.39    7.11   0
   2   8  -1  324.92   10.09   0
   3  -9   3   14.52    6.90   0
   3  -8   2   24.66    6.20   0
   3  -7   1    4.91    4.63   0
   3   4  -3 1155.68   13.80   0
   4 -14  13   26.05   11.96   0
   4 -13   9    6.71    8.20   0
   4 -12   7   15.18    8.99   0
   5   5  -4   47.54    4.75   0
   6 -13   8    1.08    9.43   0
   6   8  -4  146.92    8.29   0
   7 -13   8   -3.28    9.87   0
  -2  -6   9   89.64    7.75   0
  -2  -5   7   97.79    6.58   0
  -1  -9  13    6.70    7.95   0
  -1  -8   8   91.01    9.00   0
  -1  -7   6  665.59   15.73   0
   0  -9   7   61.71    8.61   0
   0  -7   4  192.97    9.29   0
   0  -6   3  176.01    8.14   0
   1  -5   1 1481.93   17.59   0
   1   9   1    0.54    4.83   0
   2  -9   4    2.25    6.59   0
   3 -13  11   10.86    8.43   0
   3 -13  19    4.90   11.04   0
   3 -12   8   -1.28    7.25   0
   3 -11   6   -3.33    7.73   0
   3  -4  -1   42.43    3.84   0
   3   5  -3  603.52   11.21   0
   4 -14  14   -0.62    9.45   0
   4 -14  15   -3.56   11.25   0
   4 -14  16   24.12   12.22   0
   4 -14  17   -2.98   11.29   0
   4   8  -3  271.26    9.95   0
   5 -14  12    1.70   10.55   0
   5 -13   9    2.83    9.18   0
   5 -11   5   68.55   10.01   0
   6 -14  11   -1.96    9.39   0
   7 -14  11   -1.98   10.00   0
   8 -14  11  -28.01   10.42   0
  -2  -6  10  483.98   14.42   0
  -2  -4   6  234.00    7.81   0
  -1   4   2   44.58    2.96   0
   0 -10  10   33.36    9.16   0
   0  -3   1  110.54    4.16   0
   1 -10   7   44.06    8.83   0
   1  -8   4   11.69    6.15   0
   2 -12  18   -1.54   10.61   0
   2  -6   1   47.54    5.06   0
   2   6  -2    0.37    3.95   0
   3 -13  17   11.38   11.36   0
   3 -13  18   14.01   11.41   0
   4  -6   0  226.20    8.55   0
   5 -14  13   34.21   12.00   0
   5 -12   7   16.27    9.48   0
   5  -5  -1  103.33    5.74   0
   6 -14  12    5.44   11.24   0
   6 -11   5   23.19    9.00   0
  -2  -6  11    1.02    5.99   0
  -1  -8   9  188.60   11.19   0
  -1   6   3  153.08    6.11   0
   0 -10  15   11.91    9.24   0
   0   4   0   -0.88    2.41   0
   0   8   2    7.40    4.38   0
   0   9   3    1.46    4.46   0
   1 -11  17   -3.26    9.62   0
   1  -7   3  387.97   11.78   0
   1  -6   2    0.88    4.25   0
   1   8   0   71.60    5.59   0
   2 -12  11    6.26    9.21   0
   2 -12  17   15.93   11.19   0
   2 -11   8   19.91    8.61   0
   2  -8   3    1.59    4.81   0
   2  -7   2   -5.06    4.38   0
   3 -13  14   22.64   10.84   0
   3 -13  15   50.09   12.72   0
   3 -13  16    9.14   11.30   0
   3 -12   9   22.10   10.23   0
   3 -10   5   75.10    9.36   0
   3   6  -3   71.87    5.61   0
   4 -13  11    4.64    9.11   0
   4 -12   8   54.51   10.67   0
   4 -11   6   -0.47    7.97   0
   4  -9   3   61.40    8.22   0
   5 -14  14    3.17   11.25   0
   5 -14  15   -2.60   11.35   0
   5 -14  16    6.46   11.73   0
   5 -14  17    5.52   11.82   0
   5 -10   4   83.75    9.47   0
   5   7  -4   28.15    5.41   0
   6 -14  13   16.63   12.10   0
   6 -12   7    4.30    9.50   0
   7 -14  12   -7.74   10.32   0
   7 -13   9   -0.10   10.24   0
   8 -14  12   -2.20   10.23   0
  -2  -5   8  124.12    7.27   0
  -1  -8  10  191.61   11.30   0
  -1  -7   7  434.35   13.50   0
   0  -9   8   67.91    8.85   0
   0  -8   6    5.55    6.20   0
   1 -11  12   12.19    9.29   0
   1 -11  16    9.38    9.92   0
   1 -10   8    0.67    7.69   0
   1  -3   0  266.13    5.82   0
   1   6  -1  256.15    7.82   0
   2 -12  15   -2.60    9.36   0
   2 -12  16   38.73   11.02   0
   2 -10   6   18.67    6.92   0
   2   9  -1  282.27    9.88   0
   4 -13  19   14.95   11.90   0
   4  -8   2  295.49   11.61   0
   4  -7   1   30.67    5.64   0
   6 -14  14    4.62   11.07   0
   6 -10   4    9.81    7.12   0
  -2  -2   5   35.36    3.23   0
  -1  -8  11    7.42    7.34   0
  -1  -8  13  176.73   11.88   0
   0   7   1  173.09    6.93   0
   1 -11  14    1.25    9.27   0
   2 -11   9   83.80   10.77   0
   2   7  -2   86.54    6.11   0
   3 -12  10    0.16    8.69   0
   3 -12  19   -5.37   10.34   0
   4 -13  13   13.52   10.01   0
   4 -13  18    3.38   10.71   0
   5  -1  -3   90.32    1.93   0
   6 -14  15    1.58   11.16   0
   6 -14  16   17.83   12.39   0
   6 -13  10    5.51    9.67   0
   7 -14  14   -3.18   10.81   0
   8 -14  13   -4.01   10.49   0
  -2  -5   9  204.36    9.09   0
  -2  -4   7    4.55    3.70   0
  -2  -3   6  104.40    5.41   0
  -1  -7   8   66.52    7.63   0
  -1  -6   6  128.08    7.62   0
   0  -7   5    6.90    5.70   0
   0   5   0  509.27    9.50   0
   2  -9   5   33.60    7.85   0
   3 -12  11    7.70    8.81   0
   3 -12  18   -2.70    9.83   0
   3  -9   4   17.95    6.00   0
   3   7  -3  741.76   13.89   0
   4 -13  14   -0.45    9.70   0
   4 -13  15    0.25   10.70   0
   4 -13  16   24.50   12.30   0
   4 -13  17   65.17   13.26   0
   4 -10   5   13.16    7.44   0
   5  -8   2  135.16    9.33   0
   5  -6   0   19.46    4.57   0
   6 -11   6  251.70   14.35   0
   6  -9   3   13.14    7.32   0
   7 -14  15    3.20   11.19   0
   8 -14  14   -7.85   10.80   0
   8 -13  10   -1.19    8.47   0
  -2  -5  10  208.74    9.60   0
  -1  -3   3    1.45    2.17   0
  -1   5   2   47.22    3.63   0
   0  -9  10   19.13    8.28   0
   0  -8   7   14.38    7.01   0
   0  -4   2  469.35    9.39   0
   1 -10  17   10.99   10.10   0
   1  -8   5  165.82   10.01   0
   1   7  -1  552.33   11.94   0
   1   9   0  205.56    8.97   0
   2 -11  10    7.72    9.03   0
   2 -11  18   11.44   10.18   0
   3 -12  12   -0.48    8.46   0
   3 -12  17    1.28   10.29   0
   3 -11   8    7.83    8.19   0
   3  -5   0    2.25    3.15   0
   4 -11   7    2.89    8.13   0
   5 -13  12   16.15    9.29   0
   5  -7   1  187.57    9.05   0
   5  -3  -2    7.87    2.88   0
   7 -13  11    0.40   10.30   0
   7 -11   6  257.62   14.54   0
  -2   2   4  132.37    2.11   0
  -1  -7   9  329.79   12.81   0
  -1  -5   5   11.42    4.33   0
  -1  -4   4    5.01    3.52   0
  -1   7   3   78.23    5.56   0
   0  -9  12   28.34    8.66   0
   0  -9  14   17.95    9.04   0
   0  -6   4 1040.76   17.19   0
   0  -5   3   29.50    4.64   0
   0   9   2    2.57    4.64   0
   1 -10  16   71.60   11.85   0
   2 -11  17    4.21    9.89   0
   2  -4   0  152.10    5.69   0
   2   8  -2  335.48   10.43   0
   3 -12  13   14.32    9.35   0
   3 -12  14   21.58    9.90   0
   3 -12  15   15.70    9.82   0
   3 -12  16   25.58   11.01   0
   3   8  -3   47.29    5.94   0
   4 -12  10    1.57    7.39   0
   4 -12  20   -4.73   10.59   0
   4   4  -4   85.37    4.78   0
   5 -13  13    2.26    8.95   0
   5 -13  14   42.45   11.86   0
   5 -13  17    1.80   11.09   0
   5 -13  18    0.12   11.04   0
   6 -13  12    2.52    9.85   0
   6  -8   2   45.69    7.24   0
   8 -13  11   -5.23    9.59   0
  -2  -4   8   18.80    4.33   0
  -1  -7  10    9.95    6.47   0
  -1  -7  13    1.37    6.63   0
   0   6   0  376.85    9.27   0
   0   8   1   -1.45    4.28   0
   1 -10  11   31.40    9.30   0
   1 -10  15    3.19    9.36   0
   2 -11  12   -0.97    9.05   0
   2 -11  15   48.03   10.68   0
   2 -11  16   36.96   10.55   0
   2  -8   4   12.01    5.36   0
   3 -11   9   -0.70    8.76   0
   3  -7   2  584.58   14.04   0
   3  -6   1   45.20    5.10   0
   4 -12  11    1.73    8.78   0
   4 -12  19    1.24   11.48   0
   4  -4  -1   23.55    3.71   0
   4   7  -4    5.68    4.57   0
   5 -13  15   -2.28    9.28   0
   5 -13  16    0.94   11.11   0
   6 -13  13    2.91   10.69   0
   6 -12   9    8.91    9.61   0
   7 -13  12    0.28   11.27   0
   8 -13  12   -6.93    9.73   0
  -2  -4   9  156.64    7.98   0
  -1  -7  11    6.95    6.95   0
  -1  -6   7  187.94    8.74   0
   0  -8   8   26.49    6.42   0
   0  -7   6   42.19    6.87   0
   1 -10  13    3.98    8.40   0
   1  -9   8    0.25    7.15   0
   1  -7   4  242.72    9.70   0
   1  -4   1  287.57    7.38   0
   1   8  -1  303.79    9.94   0
   2 -11  14    9.11    7.49   0
   2  -7   3    2.17    4.91   0
   3 -11  19    4.54    9.93   0
   4 -12  12   -0.12    8.85   0
   4 -12  18    1.62   11.50   0
   4 -11   8   32.86    9.26   0
   4 -10   6    2.47    7.34   0
   4   3  -4  125.97    4.91   0
   5 -12  10   -1.22    8.54   0
   6 -13  14   50.99   13.41   0
   6 -10   5  166.44   11.61   0
   7 -13  13    1.79   10.84   0
   7 -10   5   34.83    8.86   0
   8 -12   9   -0.24    9.25   0
  -2  -1   5   60.95    3.09   0
  -1   6   2  105.47    5.29   0
   1  -6   3  159.30    7.81   0
   2 -10  18    8.03    9.83   0
   2  -6   2    5.36    4.32   0
   2  -5   1  345.97    9.10   0
   2   9  -2   28.05    5.87   0
   3 -11  18    1.09   10.42   0
   3 -10   7   46.42    8.26   0
   4 -12  13   34.28   10.67   0
   4 -12  16    6.55   10.80   0
   4 -12  17    0.99   10.91   0
   4  -8   3    6.09    6.17   0
   4   8  -4  242.06    9.29   0
   5 -12  11   -2.60    8.90   0
   6 -13  15    0.43    9.62   0
   6 -13  16    2.42   11.43   0
   6 -13  17   -2.60   10.27   0
   6 -12  10   45.77   10.64   0
   7 -13  14    3.45   11.20   0
   7 -11   7   92.46   11.62   0
   8 -13  13   -3.33   10.08   0
   9 -13  13    0.73   10.30   0
  -2   3   4    1.57    1.73   0
  -1  -6   8  455.46   13.41   0
  -1  -5   6   37.60    5.25   0
   0  -8   9   83.68    8.22   0
   0   7   0  216.75    8.08   0
   1  -9   9    0.35    7.42   0
   1  -5   2   16.16    3.59   0
   3 -11  17   16.63   10.25   0
   4 -12  14   28.97    9.73   0
   4 -12  15    0.93    8.78   0
   4 -11   9   10.89    9.26   0
   4 -11  20    3.64   10.49   0
   5 -12  19   -3.02   10.72   0
   5 -11   8   75.38   10.75   0
   6  -9   4  139.10   10.85   0
   7 -13  15    2.92   11.18   0
   7 -13  16    2.28   11.36   0
   7 -12  10   -1.51    9.44   0
   9 -12  10  -10.81   10.68   0
   0  -8  11    3.07    7.10   0
   0  -8  14   12.34    8.01   0
   0  -7   7   13.38    6.17   0
   0  -6   5  909.14   16.94   0
   0  -2   1   -0.55    1.26   0
   0   9   1   -1.51    4.95   0
   1  -9  16    2.69    8.86   0
   1   5  -2 1060.37   14.14   0
   2 -10  17    1.28    8.52   0
   2  -8   5  372.38   13.55   0
   2   5  -3   87.02    5.03   0
   2   6  -3  670.56   12.73   0
   3 -11  12   58.95   11.15   0
   3 -11  16   72.91   12.37   0
   3 -10   8    8.31    8.05   0
   3  -8   4   31.62    6.96   0
   4  -7   2  211.84    9.73   0
   4  -5   0   83.66    5.51   0
   5 -12  12   60.49   10.31   0
   5 -12  18   21.82   12.68   0
   5 -10   6    3.41    6.54   0
   6 -11   8    5.28    8.68   0
   8 -13  15   -7.40   10.98   0
  -1  -6   9  474.31   14.01   0
   1  -8   7   26.43    7.36   0
   1   6  -2  501.33   11.03   0
   1   9  -1  107.81    6.89   0
   2 -10  11   13.51    9.14   0
   2 -10  15    3.50    9.34   0
   2 -10  16    2.53    9.18   0
   3 -11  14   13.62    9.51   0
   4 -11  10   21.87    9.54   0
   4 -11  19    8.28   10.61   0
   4 -10   7   -0.38    7.74   0
   4  -6   1   21.99    4.76   0
   5 -12  13   55.12   10.71   0
   5 -12  14   42.97   11.67   0
   5 -12  15   34.31   11.35   0
   5 -12  16   80.20   13.45   0
   5 -12  17    0.74   11.21   0
   5  -8   3   87.86    8.43   0
   6 -12  12  112.60   13.14   0
   6 -10   6   67.16   10.00   0
   7 -12  11   21.31   10.94   0
   7 -11   8   55.04   11.16   0
   7 -10   6   18.69    9.33   0
   8 -12  11    5.03   10.42   0
   8 -11   8    2.53    9.66   0
  -2  -3   9    3.82    4.51   0
  -2   4   4  122.98    4.16   0
  -1  -6  12    4.79    6.42   0
  -1  -4   5  461.21   10.48   0
  -1   3   1    7.61    1.85   0
  -1   4   1   57.76    3.45   0
  -1   7   2   44.35    4.88   0
   0  -5   4   59.50    5.71   0
   1  -9  11   63.06    8.82   0
   1  -9  12    9.41    8.70   0
   1  -9  14   15.39    8.89   0
   1  -7   5    3.41    4.81   0
   2 -10  14    9.56    9.44   0
   2   7  -3 1204.36   17.67   0
   3 -10  19    2.59    9.68   0
   3  -9   6   -0.34    5.97   0
   3  -3  -1  129.22    4.42   0
   4 -11  11    5.25    9.36   0
   4 -11  18   -1.75   11.64   0
   5  -4  -1   17.62    3.97   0
   5   1  -4  308.40    4.64   0
   5   6  -5  128.47    6.84   0
   5   7  -5  122.72    7.34   0
   5   8  -5    2.04    5.31   0
   6 -12  13    2.71    9.74   0
   6 -12  18    1.13   11.34   0
   6 -12  19    5.42   11.50   0
   6  -8   3   24.56    7.23   0
  10 -12  12   -4.98    9.94   0
  -1  -5   7    5.94    4.58   0
  -1  -3   4  370.01    8.17   0
  -1  -2   3   69.18    3.47   0
  -1   5   1  145.18    5.72   0
   0  -7   8   21.33    6.78   0
   0   8   0  188.38    7.88   0
   1   7  -2   -1.35    4.14   0
   2  -9   8    3.19    7.56   0
   2  -7   4 1258.10   21.33   0
   2  -2  -1  329.54    5.03   0
   2   8  -3   24.38    5.41   0
   3 -10   9   13.61    7.38   0
   3 -10  18    3.33   11.19   0
   3  -7   3   -1.79    5.42   0
   3   5  -4   14.50    4.14   0
   3   7  -4   90.42    6.63   0
   4 -11  12    1.30    8.66   0
   4 -11  17   15.37   11.77   0
   5 -11  10    1.06    9.20   0
   5 -11  20   -0.44   10.70   0
   5 -10   7  259.98   14.62   0
   5  -9   5    5.25    7.57   0
   5  -7   2  158.42    9.03   0
   5   5  -5  165.66    7.07   0
   6 -12  15    2.43   10.84   0
   6 -12  16   -2.48   11.23   0
   6 -12  17    6.52   12.64   0
   6 -11   9   78.32   11.52   0
   7 -12  12    4.66    9.16   0
   8 -12  12   -2.44   11.16   0
   9 -12  12   -0.19   10.01   0
  -1   2   1 3300.73   13.99   0
   0  -6   6   14.16    5.37   0
   0   4  -1  112.57    4.87   0
   0   5  -1 1110.48   14.37   0
   1  -8   8   95.73    9.55   0
   2  -9  17   11.27   10.11   0
   3 -10  10   -2.29    8.70   0
   3 -10  17    3.97    9.89   0
   4 -11  13   13.63    9.45   0
   4 -11  14   31.26   10.30   0
   4 -11  16   60.15   11.79   0
   4 -10   8   -0.02    6.99   0
   4 -10  20    1.48   10.10   0
   4  -8   4  171.23   10.50   0
   5 -11  19   -2.35   10.60   0
   5  -6   1   23.37    5.25   0
   5  -5   0   29.32    4.86   0
   6  -7   2  106.05    8.47   0
   7 -12  13    9.29    9.58   0
   7 -12  14   54.36   12.99   0
   7 -12  18    6.35   11.94   0
   7 -11   9  203.48   14.82   0
   8 -12  13    1.37   11.01   0
   8 -11   9  258.23   16.75   0
  10 -12  13   -2.84   10.45   0
  -1  -5   8  354.87   11.36   0
  -1   8   2    0.53    4.87   0
   0  -7   9    8.51    5.72   0
   0  -7  13    0.67    7.30   0
   1  -7   6    3.76    6.00   0
   1  -6   4  687.81   14.74   0
   1   8  -2  611.64   13.86   0
   2  -9   9    2.22    8.01   0
   3 -10  11    4.15    8.87   0
   3 -10  16   -0.24    9.39   0
   3  -8   5  136.35   10.12   0
   3  -6   2   76.24    6.36   0
   5 -11  11   35.00   10.24   0
   5 -11  18    0.45   11.28   0
   6 -11  10    8.52   10.26   0
   6  -9   5   24.58    7.89   0
   7 -12  15    7.29   11.68   0
   7 -12  16    4.82   11.80   0
   7 -12  17    7.04   12.06   0
   7 -10   7   62.12   10.45   0
   7  -9   5    3.71    7.76   0
   8 -12  14    0.03   11.37   0
   8 -10   7   11.15    9.26   0
   9 -12  14    0.31   10.77   0
  10 -12  14   -1.70   11.63   0
  -2  -2   8   14.30    4.00   0
  -2  -1   6  178.02    5.10   0
  -2   0   5   12.12    1.87   0
  -2   5   4   -0.66    2.91   0
  -1  -5   9   15.69    5.72   0
  -1  -5  12   21.03    7.16   0
  -1  -4   6   19.28    4.47   0
  -1   6   1  194.94    7.14   0
   0   6  -1    2.96    3.41   0
   0   9   0   38.34    5.99   0
   1  -8   9   97.49    9.04   0
   1   2  -2    0.97    1.54   0
   2  -9  10   13.00    8.86   0
   2  -9  16   27.34   10.36   0
   2  -6   3  417.42   11.90   0
   3 -10  13   22.04    9.80   0
   3 -10  14    0.85    9.46   0
   3 -10  15    0.87    9.06   0
   3  -5   1   64.06    5.18   0
   3  -4   0  812.02   12.14   0
   4 -10   9   45.99    9.79   0
   4 -10  19    0.75   10.07   0
   4  -2  -2  115.47    3.53   0
   5 -11  12   27.30   10.24   0
   5 -11  17   23.42   12.53   0
   5 -10   8    3.72    9.07   0
   5 -10  21    2.50   10.74   0
   6 -11  20   -2.99   11.38   0
   6  -6   1   25.38    5.55   0
   7 -11  10   72.97   12.03   0
   8 -12  15   13.24   12.02   0
   8 -12  16    0.48   11.64   0
   8 -12  17   89.08   15.05   0
   8 -11  10    1.89    9.63   0
   9 -12  16    6.77   11.68   0
  10 -12  15  -28.68   11.76   0
  -2  -2   9   -0.33    3.75   0
  -1  -5  10  654.00   16.07   0
   0  -6   7  271.44   11.20   0
   0   7  -1 1126.56   17.03   0
   1  -8  10    4.01    7.47   0
   1  -8  11    2.62    7.75   0
   1  -5   3   -0.11    4.46   0
   2  -9  11   14.34    9.13   0
   2  -9  15   -3.56    7.98   0
   2  -8   7   15.79    7.52   0
   4 -10  18    0.42   10.72   0
   4  -7   3   32.18    6.65   0
   4   7  -5   81.25    6.87   0
   4   8  -5   44.70    6.45   0
   5 -11  13  120.51   12.41   0
   5 -11  14   39.10   11.04   0
   5 -11  15   67.34   12.38   0
   5 -11  16    2.11   10.24   0
   5  -9   6    1.67    7.42   0
   5  -8   4  171.78   10.78   0
   6 -11  11   -0.84    7.93   0
   6 -11  19    1.76   11.50   0
  -1   7   1  112.19    6.57   0
   0  -5   5  100.41    6.83   0
   1  -8  12   36.33    7.94   0
   2  -9  13   41.80    8.96   0
   2  -7   5   -0.81    6.16   0
   3  -9  18   -2.42   10.53   0
   4 -10  10   30.75    8.75   0
   4 -10  17    2.47   10.27   0
   4  -9   7  125.43   11.56   0
   5 -10   9  388.22   17.89   0
   5 -10  20   -3.59   10.61   0
   6 -11  12   19.51   10.23   0
   6 -11  18   -0.56   11.61   0
   6 -10   8    5.75    7.47   0
   6  -8   4  117.87   10.22   0
   7 -11  11    4.19    9.72   0
   7 -10   8    6.86    9.09   0
   8 -11  11    6.42   10.47   0
   0  -6   8    3.76    5.95   0
   0  -6  14    0.45    6.97   0
   0   8  -1    1.30    4.84   0
   1  -7   7  174.07    9.91   0
   1  -4   2    6.44    3.58   0
   2  -5   2   12.02    3.72   0
   2  -3   0   72.92    4.05   0
   3  -9   9   -1.62    8.31   0
   3  -9  17   13.13   10.61   0
   3  -8   6    7.84    7.55   0
   3  -7   4  279.65   11.76   0
   3   3  -4  114.64    4.68   0
   4 -10  11  112.29   12.58   0
   4 -10  16    1.21    9.80   0
   4  -9  20    0.21   10.60   0
   4  -8   5  199.36   11.75   0
   5 -10  19    3.39   11.10   0
   6 -11  13  183.14   14.84   0
   6 -11  15  158.87   15.52   0
   6 -11  16    3.82   12.22   0
   6 -11  17   51.91   11.96   0
   6 -10  21   -6.43   12.44   0
   6  -9   6   -3.74    8.00   0
   7 -11  12   14.35   11.01   0
   7  -8   4   15.15    7.62   0
   8 -10   8   25.90    9.67   0
  -2  -1   7  154.08    5.51   0
  -1  -4   7  147.66    7.27   0
  -1  -3   5    5.76    3.42   0
   1  -3   1    0.33    2.23   0
   2  -8   8  274.44   13.59   0
   2  -4   1  335.56    8.45   0
   4 -10  12   42.59    9.65   0
   4 -10  13    4.16   10.16   0
   4 -10  14   16.76   10.34   0
   4 -10  15   22.08   10.58   0
   4  -6   2  100.43    7.16   0
   5 -10  10   73.70   11.82   0
   5  -7   3  571.75   15.81   0
   6 -10   9  289.09   16.83   0
   7 -11  13   14.09   10.85   0
   7 -11  18   15.60   12.54   0
   7  -9   6   35.51    8.91   0
   8 -11  12    3.63   10.43   0
   9 -11  12    1.77   11.16   0
  11 -11  13    0.92   10.90   0
  -1   8   1  319.58   10.28   0
   0  -6   9  480.31   15.19   0
   0  -6  12   59.21    8.70   0
   1  -7   8   24.14    6.56   0
   1  -7  15   66.54   10.71   0
   2  -8  16  159.13   13.83   0
   2   7  -4   34.18    5.60   0
   3  -9  16    2.55    8.51   0
   4  -9   8   52.28    9.95   0
   4  -9  19    0.05   11.12   0
   5 -10  18    8.03   10.13   0
   5  -9   7   20.79    8.54   0
   5  -9  21   -6.94   10.69   0
   6 -10  20   -4.19   11.34   0
   7 -11  14   63.79   11.92   0
   7 -11  15    3.28   11.65   0
   7 -11  16    6.35   11.59   0
   7 -11  17   11.23   10.70   0
   7 -10   9   76.02   12.26   0
   8 -11  13   -1.12   10.33   0
   8 -11  18  104.11   16.22   0
   8 -10   9    9.93   10.08   0
   9 -11  13    6.54   12.32   0
   9 -10   9   -4.40   10.27   0
  10 -11  13   -3.10   10.61   0
  11 -11  14    6.89   11.40   0
  -2   4   3    0.63    2.56   0
  -1  -4   8   56.03    5.86   0
   0  -6  10   66.59    7.55   0
   0  -6  11   16.25    7.23   0
   0  -5   6  281.57   10.29   0
   0  -4   4  524.27   11.13   0
   0   2  -1    0.26    1.18   0
   0   9  -1   29.91    5.36   0
   1  -7  14   82.70   10.77   0
   1   6  -3    5.58    3.74   0
   1   7  -3  109.65    6.64   0
   2  -7   6   71.41    8.47   0
   2  -6   4    3.47    5.22   0
   2   6  -4    2.87    3.66   0
   2   8  -4  724.30   15.72   0
   3  -9  11   32.08    8.64   0
   3  -9  12   15.14    9.53   0
   3  -9  15    0.07    8.10   0
   4  -9  18    3.54   10.54   0
   4  -5   1  183.11    8.00   0
   5 -10  11   18.61    8.78   0
   5 -10  12  213.43   15.65   0
   5 -10  16    1.53   10.04   0
   5 -10  17    5.62    9.74   0
   5  -8   5  585.83   17.90   0
   6 -10  10  189.39   14.72   0
   6 -10  19    4.57   11.88   0
   6  -9   7  113.59   11.63   0
   6  -7   3  432.07   14.55   0
   7  -7   3  168.14   10.79   0
   8 -11  14   72.62   12.56   0
   8 -11  15    1.37   11.41   0
   8 -11  16   30.05   13.05   0
   8 -11  17   10.44   12.78   0
   9 -11  14   -2.94   11.80   0
   9 -11  15    4.25   11.88   0
  10 -11  14   -2.14   11.01   0
  10 -11  15   -3.35   11.40   0
  11 -11  15   -0.15   11.53   0
  -2  -1   8    6.23    3.62   0
  -2   5   3  252.06    6.70   0
  -1  -4   9  740.96   15.69   0
  -1  -4  10    4.67    5.43   0
  -1   5   0  214.71    6.99   0
   1  -7  10   13.93    7.64   0
   1  -7  13   24.68    9.13   0
   1  -6   6    0.85    5.45   0
   1   8  -3  550.03   13.51   0
   2  -8  10    6.66    8.20   0
   2  -8  14    5.19    8.93   0
   2   5  -4    3.64    4.21   0
   3  -6   3  670.06   15.07   0
   4  -8   6  218.79   12.71   0
   4  -7   4   33.58    7.34   0
   4  -3  -1   54.49    3.97   0
   4   4  -5  362.21    8.79   0
   5 -10  13   -5.65    9.10   0
   5 -10  14    2.09   10.05   0
   5 -10  15   -2.09    9.73   0
   5  -9  20   -2.03   10.67   0
   5  -6   2   98.47    8.17   0
   6 -10  11   35.71   10.79   0
   6 -10  18    5.27   11.72   0
   7 -10  10  292.69   17.70   0
   7 -10  20    1.42   11.94   0
   7  -9   7   82.94   10.89   0
   8  -9   7  255.33   15.19   0
   9 -11  16  168.66   16.27   0
   9 -11  17    1.40   11.34   0
  10 -11  16  -14.38   12.38   0
  10 -10  10   -0.96   10.42   0
  -2   6   3  355.59    8.83   0
  -1  -2   4    0.21    2.48   0
  -1   4   0   74.91    4.21   0
  -1   6   0  174.90    6.90   0
  -1   9   1  121.62    7.98   0
   1  -7  12   14.19    7.01   0
   2  -8  11    4.82    7.23   0
   2  -8  12    8.41    7.57   0
   2  -7  17    8.53    9.61   0
   3  -7   5  104.33    8.37   0
   3   7  -5  212.76    8.94   0
   3   8  -5   92.15    7.06   0
   4  -9  10   35.82    9.92   0
   4  -4   0  304.75    8.45   0
   5  -9   8  504.58   18.57   0
   5  -9  19    0.97   11.76   0
   6 -10  12  102.73   12.99   0
   6 -10  17   10.58   11.73   0
   6  -9  21  -13.56   12.49   0
   7 -10  19    4.37   12.23   0
   7  -8   5   18.66    8.42   0
   8 -10  10  277.74   16.73   0
   8  -8   5   -0.58    7.88   0
  -2   3   3  343.01    5.36   0
  -1  -3   6  208.23    7.49   0
  -1   7   0  254.85    9.06   0
   0  -5   7   15.67    5.25   0
   0  -3   3 1316.11   15.08   0
   0   5  -2   34.61    4.35   0
   0   6  -2  133.17    6.61   0
   0   7  -2  318.22   10.29   0
   1   4  -3  281.61    7.54   0
   3  -8   8  213.13   12.34   0
   3  -8  17    8.99   10.63   0
   3   6  -5  107.31    6.36   0
   4  -9  16   37.80   11.23   0
   6 -10  13    5.56   10.15   0
   6 -10  14  100.97   13.45   0
   6 -10  16  132.20   14.94   0
   6  -9   8  152.10   13.16   0
   6  -6   2   -2.13    6.31   0
   7 -10  11    8.06    9.97   0
   7 -10  18    1.20   12.33   0
   8 -10  11   19.95   10.56   0
   9 -10  11    0.02   10.30   0
  11 -10  12   -4.34   10.73   0
  -2   0   6    7.67    2.22   0
  -1   8   0   71.16    6.51   0
   0  -5  13   87.23    9.75   0
   0   8  -2    8.11    5.35   0
   1  -6   7   11.19    6.61   0
   1  -6  15    5.18    8.19   0
   2  -7  16   12.15    9.99   0
   2   4  -4   67.92    4.83   0
   3  -8  16   16.15   10.92   0
   3  -5   2  387.57   10.90   0
   4  -9  11   37.57    9.16   0
   4  -9  12    0.65    9.87   0
   4  -9  14   11.20   11.01   0
   4  -9  15    3.88    7.91   0
   4  -8   7    4.68    8.14   0
   4  -8  19   -2.56   10.72   0
   5  -9   9   12.26    8.09   0
   5  -9  18    0.53   10.60   0
   5  -8   6   17.54    8.08   0
   5  -7   4   57.20    8.38   0
   5  -5   1  146.14    7.90   0
   6  -9  20   -0.52   11.32   0
   7 -10  12   42.17   11.37   0
   7  -9   8  119.40   12.41   0
   8 -10  19   34.28   13.98   0
   9  -9   8    3.81   10.23   0
  12 -10  14   -4.30   11.26   0
  -1  -1   3 1432.40   10.87   0
   0  -5   8  211.02   10.02   0
   0  -4   5   -2.28    4.20   0
   2  -6   5 1282.47   21.92   0
   2  -5   3  503.54   12.19   0
   3  -8   9   42.71    8.48   0
   3  -8  15    0.36    9.87   0
   3   5  -5  300.75    9.24   0
   4  -6   3  633.51   15.50   0
   5  -9  10  232.08   15.29   0
   5  -9  17   33.57   11.69   0
   6  -8   6   48.65    9.33   0
   7 -10  13    4.54    8.92   0
   7 -10  14   46.25   12.44   0
   7 -10  15   81.06   13.88   0
   7 -10  16    4.80   11.61   0
   7  -9  21    1.27   12.04   0
   8 -10  12   22.70   10.20   0
   8 -10  18    0.89   13.66   0
   8  -9   8   10.08    9.48   0
  10 -10  13    6.47   11.75   0
  11 -10  13    1.39   10.68   0
  12 -10  15   -3.08   11.73   0
  -1  -3   7  616.29   12.50   0
  -1   3   0  293.57    6.14   0
  -1   9   0   67.78    7.11   0
   0  -5  10  463.17   14.88   0
   0  -5  11   13.42    7.19   0
   0   4  -2  471.23    9.26   0
   1  -4   3    2.82    4.00   0
   2  -7  15    2.85    9.11   0
   3  -8  10  143.55   12.44   0
   3  -8  14   -2.52    9.56   0
   3  -7   6  351.00   13.65   0
   3  -7  18    9.46   11.84   0
   4  -8  18   19.05   11.76   0
   4  -7   5  130.92   10.20   0
   4   7  -6    6.10    5.45   0
   5  -9  16    9.19   10.50   0
   5  -8  20   -9.23   10.88   0
   5  -2  -2   45.83    3.28   0
   6  -9   9  272.71   15.29   0
   6  -9  19   -0.15   11.62   0
   6  -7   4   15.01    7.39   0
   6  -5   1    3.85    5.32   0
   7  -9  20    3.15   12.32   0
   7  -8   6   14.46    8.28   0
   7  -7   4   16.60    8.15   0
   8 -10  13   20.81   10.26   0
   8 -10  14   24.20   12.05   0
   8 -10  15   21.91   12.33   0
   8 -10  16   16.77   12.31   0
   8 -10  17   39.68   13.78   0
   8  -8   6    2.34    8.03   0
   9 -10  13    6.17   10.90   0
   9 -10  14    7.50   11.77   0
   9 -10  18    7.83   13.91   0
  10 -10  14   -1.51   12.03   0
  11 -10  14   -0.43   11.32   0
  11 -10  15    3.17   11.73   0
  -1  -3   8   75.23    6.34   0
  -1   0   2    8.43    1.00   0
   0  -2   2 2030.20   15.17   0
   1  -6  13    4.25    8.17   0
   1  -5   5    9.76    4.47   0
   3  -8  11    2.67    7.40   0
   3  -8  12   12.59    9.39   0
   3  -8  13   32.34    9.07   0
   3  -6   4  516.19   14.21   0
   4  -8   8  107.38   10.29   0
   4  -8  17    3.19   10.21   0
   4   1  -4  279.48    4.61   0
   4   3  -5  539.82    9.65   0
   5  -9  12  133.21   14.26   0
   5  -9  15   18.62   10.79   0
   5  -8   7   13.23    8.84   0
   5  -4   0   16.69    4.45   0
   6  -9  10  218.80   15.37   0
   6  -9  18   20.23   12.73   0
   6  -8  21    2.21   12.35   0
   7  -9   9   22.79   10.01   0
   8  -9   9    6.35   10.45   0
   9 -10  15    0.85   12.24   0
   9 -10  16    0.52   12.49   0
   9 -10  17   12.00   13.19   0
   9  -9   9    5.60   10.07   0
  10 -10  16   21.96   14.59   0
  10 -10  17    6.79   13.07   0
  11 -10  16    0.07   12.08   0
  -2   0   7  155.85    4.93   0
  -2   5   2  385.37    8.53   0
  -2   6   2   40.60    4.87   0
  -1  -3   9   42.26    5.53   0
  -1  -3  10  328.85   11.07   0
   1  -6   9   31.96    6.87   0
   1  -6  10   19.98    7.91   0
   1  -6  11   43.62    8.59   0
   1  -6  12  138.81   11.61   0
   1   3  -3    0.04    2.02   0
   1   8  -4  184.73    9.39   0
   2  -7  12    5.79    8.77   0
   2  -7  13    7.70    8.68   0
   2   8  -5   -1.82    5.42   0
   3  -7  17   -1.84   10.43   0
   3  -4   1  620.18   11.81   0
   4   6  -6  173.83    8.27   0
   5  -8  19    0.15   11.63   0
   5  -3  -1  155.86    6.00   0
   6  -9  17   57.44   13.16   0
   7  -9  19   18.05   13.19   0
   7  -8  22   -5.58   11.82   0
   8  -9  20    7.65   13.17   0
  -2   7   2  101.45    6.73   0
  -1   6  -1   53.32    5.61   0
  -1   7  -1   78.86    6.52   0
   0  -4   6  346.47   10.57   0
   1   7  -4  909.88   16.78   0
   2  -6   6  258.53   11.60   0
   2  -4   2  726.10   13.03   0
   2   7  -5 1150.16   19.16   0
   3  -7   7   96.89    9.10   0
   3   4  -5    8.47    3.70   0
   4  -8   9  238.51   13.82   0
   4  -8  16   35.42   10.00   0
   4  -7  19   -1.29   10.46   0
   5  -7   5  494.70   16.55   0
   5  -6   3    7.56    5.94   0
   6  -8   7  177.00   12.80   0
   6  -8  20   -3.59   11.67   0
   6  -4   0   64.38    5.77   0
   7  -9  10  125.13   12.46   0
   7  -9  18    1.31   12.22   0
   8  -9  10   91.98   13.00   0
   9  -9  10   94.75   13.82   0
   9  -8   7   62.57   10.77   0
  11  -9  11    6.53   11.54   0
  -2   4   2   46.75    3.46   0
  -1   8  -1  409.45   12.23   0
   1   6  -4   40.25    4.96   0
   2  -6  16    4.87    9.01   0
   2   3  -4    0.28    2.66   0
   2   6  -5  406.93   11.36   0
   3  -7  16    5.96   10.07   0
   4  -8  10  152.22   12.27   0
   4  -8  15    0.32    8.38   0
   4  -7   6  878.68   20.96   0
   4  -5   2  236.01    9.19   0
   5  -8   8    2.47    7.37   0
   5  -8  18   -2.55   10.12   0
   6  -9  14   12.68   10.37   0
   6  -9  15   17.35    9.56   0
   7  -9  11  132.73   14.15   0
   7  -8   7    5.83    8.64   0
   7  -8  21   -2.91   11.82   0
   8  -9  19    1.14   12.64   0
   8  -8   7   21.39    9.80   0
  10  -9  11   -5.13   10.95   0
  12  -9  13    1.66   11.13   0
  -1   5  -1 1643.24   18.27   0
  -1   9  -1  115.26    8.46   0
   0  -3   4  290.20    8.18   0
   0   7  -3    5.99    4.28   0
   0   8  -3  597.13   14.72   0
   1  -5   6  292.39   10.72   0
   1  -3   2 2026.77   18.44   0
   2  -6  15   34.43    9.85   0
   2  -5   4  288.99   10.13   0
   3  -7  15    7.71    9.42   0
   3  -6   5  312.74   12.42   0
   3  -3   0   88.78    4.69   0
   4  -8  11   42.87    9.23   0
   4  -8  12   11.58    9.61   0
   4  -8  13   -3.92    9.49   0
   4  -7  18   -0.00   10.97   0
   4  -6   4    2.82    6.17   0
   5  -7  20   -2.75   10.98   0
   6  -8   8   51.71   10.15   0
   6  -8  19   -1.25   11.63   0
   6  -7   5  468.65   16.53   0
   6  -6   3   97.29    8.58   0
   6  -3  -1   28.36    4.39   0
   7  -9  12   99.79   13.45   0
   7  -9  13   -0.71    9.99   0
   7  -9  15    0.59   10.55   0
   7  -6   3  296.48   12.61   0
   8  -9  11   91.87   12.39   0
   8  -9  18   -5.50   12.40   0
   8  -7   5   90.51   10.12   0
   9  -9  11    2.54   10.50   0
   9  -9  19    9.03   14.23   0
  12  -9  14   -4.59   11.36   0
  13  -9  15  -11.37   11.98   0
   0  -4   7   35.63    5.08   0
   0  -4  12   16.50    7.25   0
   0   6  -3  201.97    8.10   0
   1  -5  14  144.41   11.56   0
   1   5  -4   89.61    6.28   0
   3  -7   9  372.40   15.90   0
   3  -7  14   11.01    9.39   0
   3  -5   3  989.56   17.57   0
   3  -1  -2  907.70    5.88   0
   4   5  -6  156.08    7.37   0
   5  -8  16   -2.45   10.01   0
   6  -7  21   -4.43   11.98   0
   7  -9  14   35.75   10.38   0
   7  -8  20   -4.09   12.07   0
   7  -7   5    2.47    7.57   0
   8  -9  12   38.99   11.37   0
   8  -9  13   73.81   13.01   0
   8  -9  16   19.62   11.88   0
   8  -9  17   -0.43   12.28   0
   8  -8  21   -3.56   12.35   0
   9  -9  12    1.74   10.42   0
   9  -9  18    0.06   12.92   0
   9  -8   8    0.69    9.30   0
  10  -9  12   -1.27    9.86   0
  10  -9  19   49.84   15.49   0
  11  -9  13   -2.85   11.61   0
  12  -9  15   -0.00   12.77   0
  12  -9  16    0.68   12.25   0
  -2   1   5  986.24    6.11   0
  -1  -2   6    1.81    3.56   0
   0  -4   8  109.12    7.65   0
   0  -4  11  286.09   12.21   0
   1  -5   7  201.14    9.98   0
   1  -5  13  155.69   11.51   0
   1  -4   4  968.22   15.74   0
   2  -6  14    7.84    9.14   0
   3  -7  10    0.36    8.53   0
   3  -7  13    1.70    9.48   0
   3  -2  -1  502.04    7.13   0
   4  -7   7  265.78   13.08   0
   4  -7  17    1.15   10.35   0
   5  -8  15   40.96   11.96   0
   5  -7   6   25.77    8.15   0
   5  -7  19    2.06   11.75   0
   5  -5   2  142.15    8.46   0
   6  -8  18    5.62   10.13   0
   7  -8   8  312.76   15.76   0
   7  -7  22   -0.21   11.71   0
   8  -9  14    8.81   10.82   0
   8  -9  15  237.83   18.15   0
   8  -8   8  265.98   15.73   0
   9  -9  13   48.95   12.51   0
   9  -9  14    0.53   10.81   0
   9  -9  15   25.56   12.07   0
   9  -9  16   -1.49   11.94   0
   9  -9  17    7.07   12.97   0
  10  -9  13   42.38   11.94   0
  10  -9  14    3.78   11.64   0
  10  -9  16    1.43   12.62   0
  10  -9  17    4.78   12.69   0
  10  -9  18   -0.70   11.39   0
  11  -9  14    4.09    9.98   0
  11  -9  15    1.56   12.78   0
  11  -9  16    2.11   12.09   0
  11  -9  17    1.24   13.34   0
  -2   6   1   -1.56    3.85   0
  -2   7   1  455.39   11.35   0
  -1   4  -1  322.06    7.65   0
   0  -4   9   76.07    7.19   0
   0  -4  10   89.70    8.29   0
   0   5  -3   33.52    4.41   0
   2  -6   8   29.38    6.82   0
   2  -6  13  241.82   14.44   0
   2  -3   1   74.42    4.44   0
   3  -7  11   10.28    7.64   0
   3  -7  12   24.74    8.33   0
   3   6  -6  124.17    7.65   0
   4  -4   1  172.73    7.45   0
   5  -8  11   53.74    9.83   0
   5  -8  12   25.23   10.84   0
   5  -8  13  257.15   17.32   0
   5  -8  14    8.71   10.33   0
   5  -6   4  110.90    9.00   0
   6  -8   9  127.54   11.74   0
   6  -8  17   -2.02   10.53   0
   6  -7  20   -6.26   11.72   0
   7  -8  19   -5.15   10.31   0
   8  -8  20   -1.76   12.64   0
  10  -9  15   -2.01   10.53   0
  10  -8   9    5.94   10.66   0
  -2   5   1  195.36    6.78   0
  -2   8   1 1200.12   18.69   0
  -1  -2  10   16.15    5.47   0
   1  -5   8   27.63    5.95   0
   1  -5  11   30.70    7.78   0
   1  -5  12   13.65    7.64   0
   2  -6   9    1.34    7.17   0
   2  -6  10  162.55   11.56   0
   2  -6  11   95.70   10.34   0
   2  -6  12  645.77   20.37   0
   2  -5   5   -2.41    5.26   0
   2  -5  16    3.15    9.02   0
   3  -6   6  161.79   10.27   0
   4  -7   8  358.31   15.63   0
   5  -7  18    2.52   10.81   0
   6  -8  10   46.53   10.63   0
   6  -8  16   -0.79   10.58   0
   6  -7   6   -1.90    7.41   0
   6  -5   2   96.38    8.10   0
   7  -8   9   -2.85    9.33   0
   7  -8  18   12.86   12.52   0
   7  -7  21    5.57   11.63   0
   8  -8   9   18.81   10.24   0
   8  -7  22   -2.51   12.06   0
   9  -8   9   18.60   11.17   0
   9  -8  20   -4.23   12.67   0
   9  -7   6   49.10    9.90   0
  -2   2   3  169.61    2.72   0
  -2   3   2   15.95    2.32   0
  -1  -2   7   36.25    4.29   0
  -1  -2   8  188.93    7.60   0
  -1  -2   9  240.71    8.86   0
  -1   7  -2   87.07    6.89   0
  -1   8  -2   43.64    6.41   0
   1  -5   9  384.87   13.44   0
   1  -5  10    4.57    6.75   0
   1   4  -4    5.51    3.71   0
   3  -6  16    2.90    9.37   0
   4  -7  15   26.26   10.86   0
   4  -6   5   30.97    7.15   0
   4  -6  18    3.26   10.49   0
   5  -7   7   48.50    8.18   0
   5  -6  20   -6.75   11.51   0
   6  -8  15   34.97   11.35   0
   6  -6   4  116.54    9.43   0
   7  -8  10   11.59    9.53   0
   7  -8  17    7.67   10.96   0
   7  -7   6    9.69    7.28   0
   7  -5   2    6.43    5.77   0
   8  -8  19    1.52   10.88   0
   8  -7   6    0.60    7.94   0
  10  -8  10    8.14   11.28   0
  12  -8  12   -3.67   10.86   0
  -1  -1   4  162.55    4.62   0
  -1   6  -2    1.52    4.71   0
   0  -3   5  455.70   10.26   0
   1   7  -5   96.17    7.53   0
   2  -5  15   16.51    8.72   0
   2  -4   3  486.90   11.50   0
   3  -6  15   -0.95    8.85   0
   4  -7   9  296.14   14.33   0
   4  -5   3  200.80    9.20   0
   4   7  -7    8.27    5.72   0
   5  -7  17    5.45   10.21   0
   6  -8  12   91.37   11.64   0
   6  -7  19   -1.47   10.12   0
   6  -6  21  -19.91   11.02   0
   7  -8  11  102.95   12.83   0
   7  -8  16   47.64   12.11   0
   7  -7  20   -7.08   12.54   0
   7  -6   4   15.55    7.59   0
   8  -8  10    7.30    9.75   0
   8  -8  18    6.08   12.04   0
   8  -7  21    1.11   12.01   0
   8  -6   4    0.73    7.22   0
   9  -8  10   -1.86    9.76   0
   9  -8  19   -0.89   12.78   0
  11  -8  11   -4.10   10.41   0
  13  -8  14   -2.97   11.40   0
  13  -8  15    4.79   11.87   0
   0   4  -3  198.97    6.91   0
   0   8  -4  117.47    7.69   0
   1  -4   5  226.08    8.60   0
   1  -4  14    9.18    7.76   0
   2   7  -6    0.35    5.45   0
   3  -6   7  217.68   11.20   0
   3  -5   4  312.51   10.63   0
   3  -4   2  130.68    6.76   0
   3   5  -6  172.56    7.72   0
   4  -7  10   65.22    9.47   0
   4  -7  11   14.32    9.28   0
   4  -7  12    3.71    9.33   0
   4  -7  13    4.80    7.95   0
   4   4  -6  277.79    8.38   0
   5  -7   8   54.01    9.85   0
   5  -7  16    0.79   10.20   0
   5  -6  19   -1.99   10.63   0
   6  -7   7  215.00   13.19   0
   6  -7  18    4.78   10.85   0
   7  -8  12   11.31   11.17   0
   7  -8  13   79.40   12.66   0
   7  -8  14   87.37   12.80   0
   7  -6  22   -0.64   11.24   0
   8  -8  11   94.91   12.76   0
   8  -8  17   15.64   11.69   0
   9  -8  11   50.15   11.91   0
   9  -8  18   -2.78   13.40   0
   9  -7   7  184.42   13.33   0
  10  -8  11    2.63   10.38   0
  10  -8  19    2.51   13.24   0
  12  -8  13   -0.76   10.80   0
  13  -8  16  -11.07   12.14   0
  -2   4   1  384.07    7.73   0
  -2   7   0  948.38   16.11   0
  -2   8   0   -0.79    5.04   0
  -1   5  -2   20.01    4.44   0
   0  -3  12   83.56    8.26   0
   0  -2   3   67.58    4.03   0
   0   7  -4  214.51    8.94   0
   1   6  -5  458.37   12.00   0
   2  -5   6  604.36   15.00   0
   2  -5  14   -0.72    7.75   0
   2   4  -5    6.24    3.71   0
   3  -6   8   42.78    8.27   0
   3  -6  14    4.77    8.99   0
   4  -6   6  856.36   19.98   0
   4  -6  17   -1.77    9.83   0
   5  -6   5   63.81    8.47   0
   5  -4   1   98.98    6.09   0
   7  -7   7   33.44    8.98   0
   7  -7  19   -0.34   11.32   0
   8  -8  12    4.12   10.92   0
   8  -8  15    8.96   10.61   0
   8  -8  16  116.12   14.66   0
   8  -7   7   45.42    9.89   0
   9  -8  12   21.04   10.70   0
   9  -8  17   12.01   12.57   0
   9  -7  21    4.51   12.44   0
  10  -8  17    1.27   12.49   0
  10  -8  18   -1.14   12.66   0
  11  -8  13   10.92   12.23   0
  11  -8  17    3.05   12.31   0
  11  -8  18    3.67   12.71   0
  12  -8  15   -0.34   11.45   0
  12  -8  16   -0.01   11.72   0
  12  -8  17   -4.41   12.01   0
  -2   6   0  213.31    7.99   0
  -2   9   0  695.92   15.67   0
  -1   3  -1    0.16    2.33   0
   0  -3   6 1290.45   17.65   0
   0  -3  11    4.90    6.17   0
   0   6  -4 1210.07   18.25   0
   1  -4  13   -0.95    7.37   0
   1  -3   3    7.86    3.58   0
   2  -2   0   23.69    2.39   0
   4  -3   0  735.65   11.41   0
   5  -7   9    6.34    7.40   0
   5  -7  15    4.04    8.56   0
   6  -7   8    8.48    8.82   0
   6  -6  20   -7.53   11.31   0
   7  -6  21  -15.20   10.78   0
   8  -8  13   52.45   10.56   0
   8  -8  14   97.58   12.34   0
   8  -7  20    4.51   11.18   0
   8  -6  22    1.37   11.74   0
   9  -8  13   22.66   11.17   0
   9  -8  14  271.70   18.35   0
   9  -8  15   59.39   13.11   0
   9  -8  16   14.83   10.69   0
  10  -8  13   -0.96   10.49   0
  10  -8  15   15.44   11.45   0
  10  -8  16   -2.09   11.97   0
  10  -7   8   12.08    9.84   0
  11  -8  14    1.60   10.22   0
  11  -8  15    1.46   11.63   0
  11  -8  16   -3.07   11.97   0
  -2   1   6   34.54    2.27   0
   1  -4   6  685.41   14.62   0
   2  -5   7   16.59    6.47   0
   2  -5  13  340.91   15.39   0
   2   6  -6   61.18    6.33   0
   3  -6   9  100.30    9.29   0
   3  -6  10  369.75   15.59   0
   3  -6  11   63.19    9.90   0
   3  -6  12   60.19    9.94   0
   5  -7  10  228.37   13.66   0
   5  -7  12   33.74   10.02   0
   5  -7  13   22.65   10.47   0
   5  -7  14   -1.00    7.93   0
   5  -5   3   72.24    6.75   0
   6  -7  16    9.93   10.17   0
   6  -4   1   46.11    5.45   0
   7  -7   8   12.26    8.60   0
   7  -4   1   34.94    5.98   0
   8  -7  19    6.31   12.16   0
   9  -7   8    8.50    9.35   0
   9  -7  20    0.93   13.09   0
  -2   1   7  127.85    3.80   0
  -2   5   0  130.70    6.17   0
  -1   8  -3    6.23    4.54   0
   0  -3   7  356.41   10.23   0
   0  -3  10   12.59    5.20   0
   1  -4  12   21.66    7.32   0
   2  -5  12  165.93   11.69   0
   2   2  -4   10.09    2.13   0
   3  -5   5 1432.76   22.25   0
   3   7  -7  196.92    9.51   0
   4  -6   7  117.92   10.06   0
   4  -6  15   13.26    9.69   0
   4  -5  18    4.14   10.19   0
   6  -7   9   89.05   10.93   0
   6  -6  19   -0.18   10.56   0
   6  -5   3   37.58    7.05   0
   7  -6   5  506.36   16.51   0
   8  -7   8   -0.51    7.54   0
   8  -6   5   13.33    7.50   0
   8  -5   3    3.03    6.89   0
   9  -6  22    1.88   11.83   0
  10  -7   9  121.59   12.69   0
  10  -7  20   -0.27   12.34   0
  -1   7  -3  423.27   11.52   0
   0  -3   8  101.22    6.65   0
   0  -3   9  138.47    7.78   0
   1  -4  11   19.27    6.94   0
   1   5  -5   12.38    4.71   0
   2  -5   8   23.88    5.89   0
   2  -5   9   18.94    6.86   0
   2  -5  11  160.77   11.16   0
   2  -4   4 1297.27   18.47   0
   4  -5   4 1287.43   20.85   0
   5  -6   6 1009.33   21.56   0
   6  -7  10    0.32    8.93   0
   6  -7  15   26.16    9.33   0
   7  -7   9   31.24    9.68   0
   7  -6  20   -7.04   11.09   0
   7  -5   3   17.64    6.41   0
   8  -7  18   10.68   11.54   0
   8  -6  21   -1.98   10.99   0
   9  -7   9   70.52   11.08   0
   9  -7  19   16.08   12.89   0
  14  -7  16    0.09   11.66   0
  -2   7  -1   57.46    5.83   0
  -2   8  -1   93.48    7.09   0
  -1  -1  10  107.43    6.45   0
  -1   4  -2    4.22    3.29   0
   0   5  -4   72.38    5.27   0
   1  -4   8  220.11    9.67   0
   1  -4   9   15.64    5.87   0
   1  -4  10   12.82    6.32   0
   1   3  -4  343.18    7.61   0
   2  -5  10   13.52    6.13   0
   2  -4  15   -0.42    7.25   0
   3  -5  15  102.37   11.04   0
   3   4  -6 1008.59   14.36   0
   4  -6   8   73.57    9.07   0
   4  -4   2 1685.43   20.23   0
   5  -5  19   -6.02   10.40   0
   6  -7  13   40.37   10.79   0
   7  -7  10   34.42    9.67   0
   7  -7  16   18.95    9.15   0
   8  -7   9   39.02    8.73   0
   8  -7  17   23.16   10.98   0
  10  -7  10   11.90    9.86   0
  10  -7  19    1.29   10.38   0
  11  -7  19    1.78   12.11   0
  12  -7  12   -0.22   10.86   0
  13  -7  14    4.64   10.65   0
  13  -7  15   -0.16   10.75   0
  13  -7  16   -0.30   11.21   0
  13  -7  17   -0.61   11.60   0
   2  -3   2   66.95    4.50   0
   2   5  -6    3.94    4.34   0
   3  -5   6   66.69    7.22   0
   3  -4   3  349.12    9.95   0
   3  -3   1  189.01    6.20   0
   3   6  -7   44.16    5.55   0
   4  -6   9  554.35   17.75   0
   4  -6  13   -0.03    8.12   0
   5  -6   7   18.26    7.71   0
   5  -3   0  469.15    9.55   0
   6  -6   6  131.86    9.52   0
   6  -5  20    1.94   10.25   0
   7  -7  11   26.52    9.70   0
   7  -7  14   57.18   10.81   0
   7  -6   6   -1.40    6.89   0
   7  -6  19    4.60   10.08   0
   8  -7  10   20.68    9.93   0
   8  -7  16   38.19   11.06   0
   8  -6   6  102.31    9.85   0
   8  -6  20   -1.59   12.50   0
   9  -7  10    6.24    9.49   0
   9  -7  17   27.90   11.41   0
   9  -6   6   31.35    8.11   0
   9  -6  21   -2.71   11.30   0
  10  -7  18    6.61   12.07   0
  11  -7  18    9.40   12.30   0
  12  -7  17   -0.83   11.69   0
  12  -7  18    5.12   10.85   0
  -2   6  -1   53.51    5.36   0
  -1  -1   9    5.90    3.91   0
   0   7  -5    9.90    5.15   0
   1   7  -6  692.66   14.71   0
   2  -4  14   65.76    9.12   0
   3  -5  14   41.16    9.15   0
   4  -6  10   -0.91    6.17   0
   4  -6  11  185.04   11.72   0
   4  -2  -1  460.99    7.19   0
   5  -5   4   -0.50    5.29   0
   7  -7  12   69.55   10.22   0
   7  -7  13   49.02    9.81   0
   7  -5  21  -22.66   10.17   0
   8  -7  11   -0.63    9.02   0
   8  -7  15    6.59    9.90   0
   9  -7  11    6.50    9.61   0
   9  -7  16   75.76   12.57   0
  10  -7  11   -1.38    8.36   0
  10  -7  17    5.73   11.47   0
  10  -6  21    4.48   11.91   0
  11  -7  12   -0.10    8.77   0
  11  -7  13    7.09   10.06   0
  11  -7  16    0.60   11.13   0
  11  -7  17    2.46   11.65   0
  12  -7  14   -0.94    9.70   0
  12  -7  15   13.72   12.24   0
  12  -7  16    3.96   10.35   0
  -2   3   1  178.32    4.43   0
  -2   4   0  168.22    5.53   0
  -1  -1   6    6.23    2.70   0
  -1  -1   8  194.79    6.51   0
   0  -2   4   43.59    3.26   0
   1  -3   4  471.69    9.75   0
   1  -3  13   -0.91    6.31   0
   2   3  -5  732.30   10.67   0
   2   7  -7  879.56   16.54   0
   3  -5  13  157.55   11.66   0
   4  -5   5  140.58    8.52   0
   4  -5  16   -3.35    8.49   0
   5  -6   8  137.98   10.56   0
   6  -6   7   17.77    7.26   0
   6  -3   0  601.64   11.10   0
   7  -6  18   14.49   10.05   0
   8  -7  12    5.98    7.98   0
   8  -7  13  127.22   13.38   0
   8  -7  14   60.70   10.24   0
   8  -6  19   13.46   11.81   0
   9  -7  12   -0.89    9.32   0
   9  -7  13   56.29   10.91   0
   9  -7  14  128.60   13.46   0
   9  -7  15   45.65   11.18   0
   9  -6  20    7.25   12.02   0
  10  -7  12    6.60    8.17   0
  10  -7  13   -2.73    9.60   0
  10  -7  14  143.48   14.04   0
  10  -7  15    7.24   10.25   0
  10  -7  16   80.65   12.46   0
  11  -7  14    1.44    9.36   0
  11  -7  15    1.43    9.13   0
  -2   8  -2   14.05    5.26   0
  -1   5  -3    1.21    3.77   0
  -1   8  -4    3.52    4.31   0
   2  -4  13   62.49    8.63   0
   3  -5   7  103.30    7.63   0
   3  -5  12  247.07   12.76   0
   3  -4  16  170.90   12.34   0
   4  -4  18   -1.36    8.85   0
   5  -6   9  212.32   12.18   0
   5  -6  14   81.06   10.11   0
   5  -4   2    7.64    4.01   0
   6  -6  16   24.66   10.16   0
   6  -5   4  155.08    9.08   0
   6  -5  19    4.79    9.51   0
   7  -6   7   97.99    9.59   0
   7  -5  20   -1.28   10.25   0
   8  -6   7   33.26    8.12   0
   8  -5   4   23.29    6.75   0
   9  -6   7   15.41    7.99   0
   9  -5  22   -1.03   10.44   0
  10  -6  20    7.16   11.53   0
  11  -6  20    9.44   11.76   0
  -2   5  -1  375.49    8.68   0
  -2   7  -2   -0.84    4.25   0
  -1   7  -4  269.67    9.52   0
   0  -2  11   16.97    5.02   0
   0   4  -4  489.99    9.60   0
   0   6  -5  919.23   15.25   0
   1  -1   0   -0.39    0.80   0
   1   4  -5  478.17    9.78   0
   1   6  -6  131.60    6.70   0
   3  -5   8   35.17    6.70   0
   3  -5  11  179.46   10.92   0
   4  -5  15  103.57   11.06   0
   5  -6  10   -3.99    7.38   0
   5  -6  11   13.49    8.01   0
   5  -6  12   63.60    9.85   0
   5  -5  17   16.23    9.58   0
   6  -6   8   52.33    8.34   0
   6  -6  15   20.58    9.57   0
   7  -6  17  253.06   16.29   0
   8  -6  18   20.40   10.02   0
   9  -6  19    1.47    9.07   0
  10  -5  22    3.59   10.95   0
  14  -6  16   -1.93   10.08   0
  14  -6  17   -4.19   10.54   0
   1  -3  12   18.51    5.85   0
   2  -4   6  263.65    9.28   0
   2  -4  12   11.30    6.50   0
   2  -3  15    0.60    6.28   0
   3  -5   9   25.73    5.99   0
   3  -5  10   34.08    6.38   0
   3  -4  15   79.59    9.46   0
   4  -5   6  370.76   12.21   0
   5  -5   5  232.47   10.13   0
   5  -4  19   23.08   10.00   0
   6  -6  14  118.72   11.68   0
   6  -5  18  136.35   12.62   0
   6  -4   2   -0.38    3.77   0
   7  -4   2  229.77    8.85   0
   9  -6   8  169.82   11.63   0
   9  -6  18   82.64   12.27   0
   9  -5  21    3.88   10.50   0
   9  -4  23    1.82   10.76   0
  10  -6  19   99.13   12.99   0
  11  -6  19    3.59   11.38   0
  12  -6  19   -1.52   10.66   0
  13  -6  18   -2.44   10.31   0
   0  -2   5  306.89    7.12   0
   1  -3   5  563.80   10.64   0
   2  -4  11    2.07    5.54   0
   2   6  -7  449.38   10.95   0
   3  -4   4 1824.23   20.60   0
   3   5  -7  416.87    9.91   0
   4  -5  14    3.37    7.19   0
   4  -4   3   77.88    5.54   0
   4  -4  17   13.74    8.09   0
   6  -6   9  150.46   10.25   0
   6  -6  10   29.33    8.09   0
   6  -6  13    8.68    8.34   0
   6  -4  20    6.74    9.38   0
   7  -6   8   20.44    6.68   0
   7  -4  21   -3.64   10.20   0
   8  -6   8   31.75    8.02   0
   8  -6  17   94.84   11.45   0
   8  -5  20   16.35   10.63   0
  10  -6   9   14.04    8.47   0
  10  -6  18   -0.46   10.45   0
  11  -6  18    6.23   10.52   0
  12  -6  11    3.02    8.85   0
  12  -6  18    9.15   10.94   0
  13  -6  17   -1.60    9.92   0
  -2   6  -2    6.20    3.22   0
  -1   6  -4  679.19   12.47   0
   1  -3  11  131.60    7.82   0
   2  -4   7  888.96   15.69   0
   2  -4  10    0.91    5.12   0
   2  -1  -1    0.42    0.89   0
   2   4  -6  218.14    6.68   0
   3   7  -8  133.42    7.49   0
   4  -5   7    1.04    5.27   0
   4  -5  13   30.84    7.87   0
   4  -3   1  330.76    7.52   0
   6  -6  11    1.13    6.19   0
   6  -6  12  618.70   19.03   0
   6  -5   5    3.28    5.29   0
   7  -6   9   -3.81    6.88   0
   7  -6  14  109.91   11.58   0
   7  -6  15  238.54   14.10   0
   8  -6   9    4.48    7.09   0
   8  -6  16    7.34    8.25   0
   9  -6   9  100.27   10.14   0
   9  -6  17   47.60    9.55   0
  10  -5  21    7.51    9.56   0
  11  -6  17    8.83   10.41   0
  11  -5  21   -5.22    9.99   0
  12  -6  16    0.32    9.80   0
  12  -6  17    1.87   10.13   0
  -2   8  -3    0.10    4.46   0
   0  -2   6    0.31    2.58   0
   0  -2   9    6.53    3.48   0
   0  -1   2   -0.67    1.06   0
   0   5  -5   91.29    5.39   0
   0   7  -6   43.73    5.06   0
   1  -3   6   36.05    4.29   0
   1   5  -6   32.60    4.05   0
   2  -3   3  310.48    7.27   0
   2  -3  14   16.03    6.13   0
   3  -4  14  122.89    9.35   0
   4  -4  16    7.25    7.12   0
   5  -5   6  121.99    7.89   0
   5  -5  15   83.32    9.76   0
   5  -4  18   21.28    8.57   0
   5  -2  -1    6.84    2.39   0
   6  -5  17  133.70   11.48   0
   7  -6  10   29.11    7.56   0
   7  -6  11  323.18   14.31   0
   7  -6  12  238.52   13.17   0
   7  -6  13   73.52   10.00   0
   7  -5   5   81.80    7.38   0
   7  -5  18  106.00   11.53   0
   8  -6  15  161.39   12.31   0
   8  -5  19   41.37   10.11   0
   9  -6  16   -4.42    7.79   0
   9  -5  20   15.44    9.11   0
   9  -4  22    0.51    9.55   0
  10  -6  16    1.43    8.16   0
  11  -6  16    1.86    9.52   0
  12  -6  14   -0.65    8.43   0
  12  -6  15    6.80    9.73   0
  -2   2   2  101.87    2.08   0
  -1   4  -3   -0.79    2.13   0
   0  -2   7   60.07    4.15   0
   0  -2   8   39.33    3.79   0
   1   7  -7  405.27   10.73   0
   3  -4   5   73.56    5.45   0
   3  -3  16  205.32   10.94   0
   4  -5   8   27.45    5.44   0
   4  -5   9   49.09    6.98   0
   4  -5  10  397.63   13.22   0
   4  -5  11   55.55    7.58   0
   5  -4   3  505.06   10.98   0
   6  -4  19   35.19    9.07   0
   7  -4  20   -0.23    8.55   0
   8  -6  10   38.68    7.31   0
   8  -6  11   20.78    7.79   0
   8  -6  12   86.53    9.64   0
   8  -6  13   50.73    9.13   0
   8  -6  14   46.79    9.28   0
   9  -6  14    8.93    7.58   0
   9  -6  15  263.70   14.88   0
  10  -6  12   17.05    8.12   0
  10  -5  20   13.60   10.20   0
  11  -6  13    0.39    7.56   0
  11  -6  14    6.82    8.08   0
  11  -6  15    2.94    7.30   0
  11  -5  20    7.82    9.61   0
  12  -5  20    4.17    9.68   0
  15  -5  16    0.65    8.62   0
  -3   6   1   29.60    3.33   0
  -2   4  -1  265.69    6.04   0
  -2   7  -3    1.49    3.01   0
  -1   7  -5    6.75    3.68   0
   1  -3   8    3.61    2.90   0
   3  -4  13  190.39    9.92   0
   3  -3   2  247.31    6.31   0
   5  -5  14   28.57    6.73   0
   5  -4  17   -0.35    6.53   0
   6  -5   6  606.29   14.31   0
   6  -5  16   32.83    7.68   0
   6  -2  -1    4.72    2.36   0
   7  -5  17   10.91    7.64   0
   8  -5  18  142.67   11.86   0
   9  -6  12    0.60    6.21   0
   9  -6  13    1.66    6.30   0
   9  -5  19   51.82    9.47   0
   9  -3  23   -1.57    8.02   0
  10  -4  22   -1.54    8.34   0
  13  -5  19   -1.23    9.20   0
  -3   7   0  375.24    8.51   0
  -2   5  -2   10.01    2.61   0
   2  -3  13    1.73    4.87   0
   3  -2   0  232.00    4.54   0
   4  -4   4 1231.11   15.94   0
   5  -5   7    2.06    4.11   0
   5  -5  13    8.73    6.32   0
   6  -4   3   59.83    4.78   0
   6  -4  18  116.22   10.22   0
   6  -3  20   -1.84    6.65   0
   7  -5   6  263.19   10.12   0
   7  -4   3   13.63    4.28   0
   7  -3  21   10.11    7.59   0
   8  -5   6   78.48    7.09   0
   8  -4   3    1.28    3.74   0
  10  -5  19   21.03    8.26   0
  11  -5  19   10.03    9.21   0
  11  -4  22   -2.89    7.37   0
  12  -5  19    4.18    8.97   0
  13  -5  18   -5.00    8.22   0
  14  -5  14   -7.47    7.45   0
  14  -5  15   -0.64    7.40   0
  14  -5  17   -1.27    7.85   0
   0   6  -6   11.06    3.38   0
   3  -4  12    3.91    4.00   0
   3  -3  15   87.61    7.35   0
   4  -3  17   -1.32    5.82   0
   5  -5  12    5.95    5.77   0
   5  -3   1   -1.68    2.15   0
   7  -5  16   60.31    8.20   0
   7  -4  19    0.08    6.79   0
   8  -5  17   21.86    7.32   0
   8  -4  20   23.20    7.60   0
   9  -5  18   48.93    8.40   0
  10  -4  21    0.92    7.61   0
  10  -3  23   -1.51    7.97   0
  12  -5  18    5.19    7.97   0
  13  -5  17   -1.55    7.54   0
   0  -1  11   -0.83    2.81   0
   1  -2  12    8.20    3.88   0
   1   2  -4    0.19    1.25   0
   1   3  -5    3.65    1.70   0
   2  -3  12    1.33    3.77   0
   4  -4  14   70.56    6.93   0
   5  -5  11   52.82    6.09   0
   5  -4  16    8.12    5.71   0
   6  -5   7  118.45    6.94   0
   6  -5  14   14.56    5.51   0
   9  -5  17    2.83    6.09   0
   9  -4  20    1.78    6.88   0
   9  -3  22   48.99    8.51   0
  11  -4  21   -1.06    7.24   0
  12  -5  17    2.08    7.14   0
  12  -4  21    3.98    7.81   0
  13  -5  15   -1.58    6.76   0
  13  -5  16   -1.34    6.91   0
  -3   5   1    4.05    1.80   0
  -3   7  -1    3.56    2.68   0
   1  -2   3  187.54    3.95   0
   5  -4   4    7.33    2.83   0
   5  -3  18    1.01    5.12   0
   6  -5   8  122.25    7.00   0
   7  -5   7    5.06    3.79   0
   7  -5  15   30.08    6.05   0
   7  -4  18   40.06    6.67   0
   8  -5   7   17.81    5.03   0
   8  -4  19   22.13    6.68   0
   8  -3  21    1.19    6.34   0
   9  -4   4    1.34    3.95   0
  10  -5  17    3.76    6.37   0
  11  -5  17    4.19    7.08   0
  12  -5  16   -0.54    6.62   0
   0   4  -5    0.89    1.67   0
   3  -3  14   16.83    4.34   0
   4  -4   5   12.29    2.71   0
   5  -4  15    0.63    4.68   0
   6  -5   9  297.51    9.40   0
   6  -5  10   -1.17    3.92   0
   6  -5  11    3.82    4.45   0
   6  -5  12    0.44    3.67   0
   6  -3  19  123.31    8.42   0
   7  -5   8   32.49    4.80   0
   7  -5  14    7.62    4.98   0
   7  -3  20    0.83    5.78   0
   9  -5   8    1.36    4.43   0
  10  -5  16    2.71    5.30   0
  10  -4  20    1.74    5.64   0
  10  -3  22    0.08    5.68   0
  11  -5  16   -0.52    5.17   0
  11  -4  20    3.78    7.34   0
  12  -5  12   -1.41    4.84   0
  12  -4  20   -2.65    6.15   0
  13  -4  20    0.61    7.03   0
  15  -4  17   -0.25    5.88   0
  -3   8  -2   16.00    2.86   0
   3  -2  16   -1.01    3.47   0
   7  -5   9    4.18    3.63   0
   9  -5  15    0.68    4.77   0
   9  -4  19   62.22    7.02   0
   9  -3  21    6.36    5.35   0
  10  -5  15    0.64    4.47   0
  11  -5  14    1.52    4.48   0
  11  -5  15    0.01    4.06   0
  11  -3  22    1.91    5.28   0
  13  -4  19    2.18    5.79   0
  14  -4  18   -0.17    5.18   0
  15  -4  15   -2.61    4.80   0
  15  -4  16   -0.59    4.28   0
  -1   7  -6    0.77    1.74   0
   5  -4  14    0.64    3.37   0
   5  -3  17   -0.55    3.32   0
   8  -5   9    1.73    3.06   0
   8  -5  13   -1.07    3.58   0
   8  -3  20    0.34    3.96   0
   9  -5  14   -1.08    3.66   0
  10  -5  12    6.16    3.94   0
  10  -2  23    0.55    3.96   0
  -3   5   0    0.59    0.99   0
  -2   6  -4    2.34    1.57   0
  -1   3  -3   -0.08    0.69   0
   2  -3   6    0.36    1.10   0
   4  -3  15   -0.52    2.67   0
   6  -4  15    1.55    2.88   0
   6  -3  18    3.07    3.27   0
   7  -3  19   54.06    5.53   0
   8  -5  11    0.86    2.40   0
  10  -3  21    2.40    3.80   0
  11  -3  21    1.14    3.82   0
  12  -4  18    5.45    3.90   0
  13  -4  18    0.30    3.24   0
  14  -4  15    0.40    4.09   0
  -1   5  -5    2.24    0.97   0
   0  -1   3  413.17    3.14   0
   9  -3  20    7.67    3.20   0
  10  -4  18    0.66    2.39   0
  12  -3  21    4.24    4.05   0
  -4  -3 -23   12.85    8.71   0
  -4  -1 -22   49.86    9.56   0
  -3  -5 -22  105.46   12.11   0
  -3  -2 -21    0.96    8.51   0
  -3   1 -19   -3.44    7.59   0
  -3   2 -18   -1.88    6.61   0
  -2  -4 -20   44.62   10.19   0
  -2   0 -18   31.61    7.79   0
  -2   1 -17   31.01    8.24   0
  -1  -9 -18   -0.52    8.06   0
  -1  -5 -18    6.92    7.72   0
  -1  -4 -18   15.89    7.72   0
   0  -7 -16   -3.68    7.65   0
   0  -6 -16    1.20    7.15   0
   0   1 -11    1.07    4.38   0
   0   2  -6   -1.83    2.74   0
   1  -7 -13    0.97    6.96   0
   1  -7   3  472.75    2.54   0
   1  -6 -13    7.98    7.37   0
   2  -8  -8   -1.13    5.73   0
  -4   1 -21   -2.68    7.81   0
  -3  -4 -22    9.25    8.57   0
  -3   0 -20   33.94    8.44   0
  -2  -1 -19   32.95    8.30   0
  -2   2 -16    0.81    6.21   0
  -1 -10 -18   -6.65    7.82   0
  -1   0 -16    8.53    7.00   0
  -1   1 -15   -2.84    6.06   0
   0  -5 -16   10.36    7.24   0
   0  -2 -15    6.24    6.91   0
   1   0  -4   -0.72    2.52   0
   2  -8   0    0.65    2.24   0
   2  -7  -9    8.55    5.75   0
   2  -4  -8   36.64    5.92   0
   2  -3  -6   10.96    4.40   0
   2  -3  -4    2.76    3.14   0
  -4  -2 -23   10.81    8.66   0
  -4   0 -22   11.22    7.86   0
  -3  -3   6    4.15    3.43   0
  -3  -1 -21    3.71    7.59   0
  -2  -3 -20   40.00    8.26   0
  -2   3 -15    5.41    6.09   0
  -1 -11 -18    0.72    7.55   0
  -1  -3 -18   23.08    7.08   0
  -1  -1 -17    6.68    6.56   0
   0  -4 -16   75.20    8.90   0
   0   2  -9   13.47    4.33   0
   0   2  -5  544.93    8.29   0
   1  -2 -12   22.76    6.85   0
   2  -5  -9    1.54    5.55   0
  -3  -3 -22   14.22    8.18   0
  -2  -6 -21    1.72    8.31   0
  -2  -5 -21   62.39   10.00   0
  -1  -8 -19   -4.57    8.27   0
  -1  -7 -19    2.31    8.24   0
  -1  -6 -19    2.95    7.83   0
  -1  -5 -19    3.28    7.76   0
  -1  -2 -18   69.65    8.75   0
   0 -10 -16  -14.95    6.24   0
   0  -3 -16   25.52    7.00   0
   1 -10 -13   -4.83    6.45   0
   1  -7 -14    8.81    6.63   0
   1  -6 -14   11.29    6.82   0
   1  -3 -13    0.54    6.22   0
   1  -1 -11   12.97    5.02   0
   2  -9  -9  167.22    9.52   0
   2  -7 -10    5.64    5.59   0
  -4  -1 -23   -0.21    7.07   0
  -3  -2 -22   54.42    9.02   0
  -3   1 -20   20.12    7.58   0
  -3   2 -19    4.31    6.71   0
  -2  -4 -21   74.01   10.17   0
  -2   0 -19    2.01    6.59   0
  -2   1 -18   10.74    6.67   0
  -2   4  -4 1599.41    6.32   0
  -1  -9 -19    3.19    6.99   0
  -1  -4 -19   16.92    8.46   0
   0  -8 -17    3.05    7.30   0
   0  -7 -17    5.96    7.57   0
   0  -6 -17   -0.19    6.56   0
   0  -5 -17  193.61   11.84   0
   1  -9 -14   -6.30    6.67   0
   1  -8 -14   -1.00    6.36   0
   1  -5 -14   63.62    8.18   0
   2  -8 -10    7.16    5.99   0
   2  -5 -10    1.69    5.42   0
  -5   2   2   64.77    4.14   0
  -5   4  -1  114.53    3.96   0
  -3   0 -21   89.68    9.53   0
  -3   2   1  630.85    7.74   0
  -2  -3 -21   97.14   10.11   0
  -2  -1 -20   10.01    6.73   0
  -1  -3 -19    1.11    6.70   0
  -1  -1 -18    7.06    6.19   0
  -1   0 -17    3.24    5.25   0
  -1   1 -16    4.63    5.63   0
   0  -9 -17    2.51    6.70   0
   0  -4 -17   71.63    8.67   0
   0   1 -13   -2.04    4.96   0
   0   2 -11   22.88    4.94   0
   1  -4 -14   13.78    5.74   0
   1  -1 -12   27.78    6.08   0
   1   0  -3  462.37    6.87   0
   2  -9 -10  258.65   11.20   0
   2  -4 -10   47.82    6.56   0
   2  -2  -6    7.04    3.48   0
  -3  -1 -22   43.02    7.93   0
  -1  -7 -20    0.07    7.25   0
  -1  -6 -20    5.45    7.32   0
  -1   2 -15  123.87    8.32   0
  -1   3 -13   -2.75    4.29   0
   0  -3 -17   34.88    7.05   0
   1 -10 -14   -3.95    6.14   0
   1  -7 -15  100.97    9.08   0
   1  -6 -15   43.47    7.41   0
   1  -3 -14  122.48    9.15   0
   1   0 -11    9.72    4.96   0
   2  -7 -11    6.37    5.49   0
   2  -6 -11   15.54    5.01   0
   2  -5 -11    4.13    5.58   0
   2  -4  -1  522.98    6.80   0
   2  -2  -8   -0.73    4.14   0
  -4  -3   6   98.35    4.96   0
  -4   0 -23   -1.90    6.20   0
  -4   3   0  900.93    9.09   0
  -3  -6   7   62.47    4.48   0
  -2  -5   6    8.10    2.72   0
  -2  -2 -21   25.82    8.19   0
  -2   1 -19    3.72    5.61   0
  -2   2 -18  104.36    8.74   0
  -2   2   0   27.34    1.52   0
  -1  -5 -20    7.67    7.09   0
  -1  -2 -19    2.79    6.01   0
   0  -7 -18   -0.03    6.85   0
   0  -6 -18   29.18    7.75   0
   0  -1 -16   27.42    6.50   0
   0   1 -14   10.36    5.29   0
   1  -9 -15    0.96    6.30   0
   1  -8 -15    0.80    6.35   0
   1  -5 -15   32.94    6.16   0
   1  -4 -15    0.22    5.46   0
   1  -1 -13   78.35    7.14   0
   1   1  -8  288.40    8.18   0
   1   1  -6    8.51    2.81   0
   2  -9 -11   10.51    6.02   0
   2  -4 -11  211.32    9.79   0
   2  -3  -2   22.93    2.32   0
   2  -2  -9   45.40    5.46   0
  -6   1   3    4.22    3.18   0
  -3  -2 -23    1.69    6.51   0
  -3  -1   4  916.17   10.94   0
  -3   1 -21   -1.37    6.48   0
  -3   2 -20   50.43    7.10   0
  -2  -4 -22  101.66   10.14   0
  -2   0 -20   24.31    6.63   0
  -2   5 -10   13.87    3.19   0
  -2   5  -9   24.47    3.03   0
  -1  -4 -20    3.95    6.85   0
  -1   0 -18   38.28    6.79   0
  -1   1 -17   83.57    7.72   0
  -1   3 -14   85.69    6.62   0
  -1   4 -10   20.12    3.55   0
  -1   4  -9   23.55    3.19   0
  -1   4  -8  274.95    6.33   0
   0  -9 -18    0.28    6.29   0
   0  -8 -18    0.11    5.36   0
   0  -5 -18  157.98   10.72   0
   0  -2 -17   43.78    6.86   0
   1  -2 -14    0.23    4.50   0
   1   0 -12   69.72    6.66   0
   1   1  -9    4.88    3.24   0
   2  -8 -12    1.84    5.30   0
   2  -7 -12   20.17    6.00   0
   2  -6 -12    8.34    5.35   0
  -3   0 -22    0.92    5.75   0
  -3   0   3  156.20    4.61   0
  -3   1   2  966.12    9.74   0
  -2  -3 -22    5.92    6.76   0
  -2  -1 -21    0.19    6.67   0
  -2   3 -17  164.42    8.89   0
  -2   4 -15   -2.21    4.16   0
  -1  -5   5    9.93    1.95   0
  -1  -3 -20   35.98    7.59   0
  -1  -1 -19   21.39    6.23   0
  -1   2 -16  107.16    7.63   0
  -1   4 -11   18.96    3.72   0
  -1   4  -7   22.76    2.55   0
   0 -10 -18    0.70    6.05   0
   0   0 -16   71.31    7.23   0
   1 -10 -15   -0.27    5.36   0
   1  -7 -16    2.37    5.72   0
   1  -6 -16    2.92    5.61   0
   1  -3 -15   -0.55    4.12   0
   1   1  -5   16.53    2.63   0
   2  -5   0  168.27    3.39   0
   2  -4 -12   17.38    5.58   0
   2  -3 -11   77.61    6.29   0
   2  -2 -10  306.12   10.20   0
   2  -2  -3  213.76    5.19   0
   2  -1  -7  147.24    6.27   0
   2  -1  -6   41.85    3.86   0
  -4  -2   5   21.19    3.09   0
  -3  -7   7  217.65    6.34   0
  -3  -1 -23    1.28    5.94   0
  -3   5  -5 1393.19    4.54   0
  -2  -2   4   13.93    2.15   0
  -2   5  -8   25.86    2.51   0
  -1  -2 -20    3.68    6.19   0
   0  -3 -18   17.52    5.77   0
   0  -1 -17   47.79    6.62   0
   0   3 -10    8.74    3.34   0
   0   3  -9  156.55    5.87   0
   0   3  -8  137.34    5.18   0
   1  -9 -16   -7.00    5.46   0
   1  -8 -16   -5.82    6.09   0
   1  -5 -16   -0.85    4.66   0
   1  -4 -16    4.34    5.22   0
   1  -2 -15    5.43    5.08   0
   1  -1 -14   84.88    7.24   0
   1   0 -13   12.78    4.88   0
   1   1 -11   77.02    5.81   0
   2  -7 -13   10.44    5.49   0
   2  -6 -13   22.42    5.82   0
   2  -1  -8  141.72    6.26   0
   2  -1  -5 1096.12   12.69   0
  -4   4  -2 1735.97    9.19   0
  -2  -6   6   73.83    3.71   0
  -2  -2 -22    3.83    5.97   0
  -2   0 -21    0.04    5.66   0
  -2   1 -20    7.55    5.56   0
  -2   2 -19    0.61    4.96   0
  -2   4 -16  395.32   11.09   0
  -1  -5 -21    5.81    5.98   0
  -1  -4 -21   13.79    6.63   0
  -1   0 -19   35.91    6.35   0
  -1   1 -18    6.53    5.14   0
  -1   3 -15    2.93    4.37   0
  -1   4 -12   23.13    3.97   0
   0  -8 -19   -3.56    6.06   0
   0  -7 -19    0.92    6.16   0
   0  -6 -19    4.94    6.31   0
   0  -5 -19   27.33    7.03   0
   0  -2 -18   13.37    5.81   0
   0   3 -11    1.24    3.31   0
   0   3  -7  397.40    7.36   0
   1 -10 -16    1.87    6.07   0
   1  -3 -16    5.86    5.00   0
   2  -8 -13    0.94    5.14   0
   2  -5 -13    1.92    4.60   0
   2  -4 -13   35.77    5.99   0
   2  -3 -12    4.42    4.09   0
   2  -2 -11    3.13    3.92   0
   2  -1  -9   59.99    4.93   0
   3  -8  -6   -0.66    3.78   0
   3  -7  -7  201.62    7.93   0
   3  -7  -6  432.64   10.09   0
   3  -7  -5  154.42    6.38   0
   3  -6  -6  230.07    7.59   0
   3  -6  -5   -0.06    3.16   0
  -5   3   0  485.23    6.93   0
  -4  -4   6  302.73    7.27   0
  -4  -1   4  308.66    6.63   0
  -4   2   1  496.89    6.86   0
  -3   1 -22   -2.55    4.96   0
  -2   3 -18    2.53    4.88   0
  -2   5 -13  368.34    9.01   0
  -1  -3 -21    9.97    6.20   0
  -1  -1 -20   -0.26    5.62   0
  -1   2 -17   27.30    5.06   0
  -1   4 -13    3.87    3.52   0
   0  -4 -19   14.93    6.22   0
   0   0 -17    6.47    4.83   0
   0   2 -14   43.05    5.02   0
   1  -7 -17    2.52    5.74   0
   1  -6 -17    3.12    5.79   0
   1  -1 -15  137.27    8.35   0
   1   1 -12    6.35    4.36   0
   1   1  -4  180.74    4.31   0
   2  -2 -12    3.01    4.34   0
   2  -1 -10   19.66    3.94   0
   3  -8  -7    3.70    3.81   0
   3  -8  -5   33.30    4.08   0
   3  -8  -4   76.01    4.65   0
   3  -7  -8   15.57    4.22   0
   3  -7  -4   56.44    4.02   0
   3  -6  -8    2.46    3.77   0
   3  -6  -7    5.28    3.61   0
   3  -6  -4  221.53    6.51   0
   3  -5  -7   42.43    4.55   0
   3  -5  -6   75.10    4.99   0
  -6   3   0  625.20    8.46   0
  -3  -8   7  105.95    4.53   0
  -3  -5   6  172.52    5.30   0
  -3  -3   5  522.68    8.26   0
  -3   0 -23   -4.79    5.34   0
  -3   3  -1  189.79    2.96   0
  -2  -4   5    9.56    2.19   0
  -2   5  -7    9.72    1.68   0
  -1   3 -16   21.60    4.90   0
  -1   4  -6  682.99    7.18   0
   0  -3 -19   11.86    5.98   0
   0   1 -16   87.21    6.64   0
   0   3 -12   81.66    5.65   0
   0   3  -6 1334.67   11.58   0
   1  -9 -17  -14.40    5.36   0
   1  -8 -17   -4.11    5.12   0
   1  -5 -17   10.73    5.11   0
   1  -4 -17    6.58    5.11   0
   1  -2 -16   31.27    5.73   0
   1   0 -14   15.08    4.38   0
   1   0  -2    3.28    1.20   0
   2  -8 -14   -1.45    4.83   0
   2  -6 -14   -0.28    4.62   0
   2  -5 -14    0.03    4.67   0
   2  -3 -13   53.38    6.17   0
   2  -1 -11   39.01    5.18   0
   2  -1  -4  132.37    4.23   0
   3  -8  -8  196.59    7.86   0
   3  -7  -9  224.24    8.55   0
   3  -6  -9    0.33    4.00   0
   3  -5  -8   39.60    4.78   0
   3  -5  -5  833.82   12.24   0
  -4   0   3    0.04    2.12   0
  -4   1   2   78.50    3.34   0
  -2   1 -21    3.79    5.38   0
  -2   2 -20   -0.01    4.73   0
  -2   4 -17   37.97    5.44   0
  -1  -6   5  467.79    6.25   0
  -1  -2 -21   -1.13    5.45   0
  -1   1 -19   39.62    6.10   0
  -1   4 -14   11.37    3.92   0
   0  -6 -20   -1.23    6.09   0
   0  -5 -20    3.58    5.70   0
   0  -2 -19   17.72    5.79   0
   0   2 -15  459.81   12.20   0
   0   2  -3   71.05    2.10   0
   1 -10 -17  -10.73    5.68   0
   1  -3 -17   19.32    5.40   0
   1   1 -13   22.86    4.59   0
   1   2 -10   17.66    3.64   0
   1   2  -9  238.26    7.10   0
   1   2  -8  203.53    5.97   0
   1   2  -7   40.11    3.23   0
   2  -9 -14   -1.44    4.81   0
   2  -7   1   56.30    1.78   0
   2  -4 -14   67.75    6.45   0
   2  -3  -1  208.45    3.78   0
   2  -2 -13    7.86    4.55   0
   2   0  -9  662.78   11.97   0
   2   0  -8  601.09   10.84   0
   2   0  -7  160.25    5.78   0
   3  -8  -9   -0.41    4.01   0
   3  -7  -3  132.99    4.80   0
   3  -5  -9  197.04    7.91   0
   3  -5  -4   35.58    3.17   0
   3  -4  -8   39.59    4.57   0
   3  -4  -7   34.95    4.16   0
   3  -4  -6  105.87    5.28   0
   3  -4  -5  148.90    5.45   0
  -5  -1   4  372.41    7.35   0
  -5   2   1   10.13    2.14   0
  -2  -7   6    1.10    2.01   0
  -2   0 -22   -1.08    5.57   0
  -2   3 -19    0.52    4.67   0
  -1   0 -20    6.27    4.69   0
   0  -4 -20    1.18    6.07   0
   0   1 -17    4.49    4.39   0
   0   3 -13    0.86    2.92   0
   1  -7 -18    1.30    5.19   0
   1  -6 -18    0.10    5.35   0
   1  -1 -16   21.59    5.22   0
   1   0 -15   12.74    5.01   0
   1   2 -11    0.08    3.40   0
   2  -7 -15    0.80    4.95   0
   2  -6 -15   -0.29    4.61   0
   2  -3 -14    1.78    4.82   0
   2  -2  -2  149.29    3.63   0
   2   0 -10  208.25    7.56   0
   2   0  -6    7.35    2.64   0
   3  -8 -10  160.95    7.69   0
   3  -7 -10    5.07    4.31   0
   3  -6 -10   44.70    5.23   0
   3  -6  -3   27.92    2.71   0
   3  -5 -10   46.99    5.35   0
   3  -4  -9    1.79    3.89   0
  -6   2   1    2.66    2.10   0
  -5   0   3  171.53    4.97   0
  -5   1   2  266.03    5.66   0
  -2  -1 -23   -1.58    5.18   0
  -1  -1 -21    4.34    5.41   0
  -1   1   0   -0.16    0.33   0
  -1   3 -17  115.83    7.20   0
  -1   3  -3    9.68    0.77   0
  -1   4 -15    9.05    3.72   0
   0  -3 -20   19.88    6.45   0
   0  -1 -19   58.16    6.80   0
   0   2 -16   18.34    4.79   0
   1  -9 -18   -6.12    5.33   0
   1  -8 -18    0.10    5.00   0
   1  -5 -18   12.17    5.63   0
   1  -4 -18    8.69    5.41   0
   1   2  -6    2.92    1.97   0
   2  -8 -15   -1.66    4.80   0
   2  -5 -15  139.03    8.10   0
   2  -4 -15   42.27    5.74   0
   2   0 -11   48.13    4.86   0
   3  -7 -11   24.51    4.95   0
   3  -6 -11    1.12    3.96   0
   3  -5  -3  284.32    6.11   0
   3  -4  -4  222.78    5.75   0
   3  -3  -8   43.59    4.44   0
   3  -3  -7   38.43    4.05   0
   3  -3  -6    0.79    2.79   0
  -6   0   3   21.81    2.58   0
  -6   1   2  668.47    9.16   0
  -5   4  -2   10.66    1.56   0
  -4  -3   5  513.16    8.23   0
  -3  -2   4 1332.35   11.42   0
  -2   2 -21   -1.24    4.87   0
  -1  -4   4    3.65    1.40   0
  -1  -2 -22   -1.01    5.03   0
  -1   1 -20   -2.57    4.60   0
  -1   2 -19    0.67    4.45   0
   0  -2 -20  150.42    9.20   0
   0   3  -5  432.94    5.62   0
   1  -3 -18   31.55    6.02   0
   2  -9 -15    1.07    4.40   0
   2  -4   0  170.77    2.89   0
   2  -3 -15   14.76    4.69   0
   2  -2 -14   40.50    5.04   0
   2  -1 -13   16.79    4.01   0
   2  -1  -3 1894.53   12.76   0
   2   0  -5   10.43    2.38   0
   3  -8 -11   40.10    5.39   0
   3  -7  -2  184.92    4.73   0
   3  -5 -11  110.62    6.70   0
   3  -3  -5  310.71    6.98   0
  -3  -6   6  108.82    4.06   0
  -2  -8   6  480.48    6.99   0
  -2   1 -22   -5.72    4.57   0
  -1   0 -21    1.64    4.88   0
  -1   4 -16    1.22    3.58   0
  -1   5 -11   20.73    3.15   0
  -1   5 -10    4.22    2.36   0
   0   0 -19    7.75    4.67   0
   0   1 -18    4.83    4.42   0
   0   4 -10   85.65    4.27   0
   1  -7 -19    6.32    6.13   0
   1  -6 -19    7.19    5.17   0
   1   1 -15   14.54    4.70   0
   2  -8 -16   -2.07    4.26   0
   2  -7 -16    1.59    5.19   0
   2  -6 -16   26.25    5.51   0
   2  -5 -16    1.58    4.37   0
   2   0 -12   63.12    5.36   0
   3  -7 -12   21.14    4.79   0
   3  -6 -12    5.10    4.38   0
   3  -6  -2   65.66    3.05   0
   3  -5 -12   26.57    4.73   0
   3  -4 -11    2.52    3.33   0
   3  -3 -10    7.21    3.30   0
  -3  -4   5    5.50    2.00   0
  -2  -5   5  269.78    5.08   0
  -2  -3   4    0.73    1.47   0
  -2   0 -23   -7.61    4.75   0
  -1  -7   5   79.35    2.76   0
  -1  -1 -22    2.05    4.74   0
  -1   3 -18   -0.09    4.01   0
  -1   5 -12    8.94    2.97   0
   0  -1 -20   35.91    5.93   0
   0   2 -17   14.71    4.57   0
   0   4 -12   12.86    3.27   0
   0   4 -11  264.13    7.14   0
   1  -5 -19    3.37    5.05   0
   1  -4 -19   20.00    5.73   0
   1  -2 -18   11.15    5.04   0
   1   1  -3 1387.12    9.03   0
   2  -9 -16   -5.57    4.48   0
   2  -6   1   47.30    1.46   0
   2  -4 -16   15.65    4.77   0
   2  -2 -15    7.13    4.19   0
   2  -1 -14    0.10    3.44   0
   2   0 -13   10.60    4.00   0
   2   1 -10   15.16    3.49   0
   2   1  -9    3.15    2.93   0
   2   1  -8    3.96    2.76   0
   3  -8 -12    2.62    4.26   0
   3  -4 -12   78.43    6.19   0
   3  -4  -3  265.82    5.54   0
   3  -3 -11   79.11    5.80   0
   3  -3  -4  243.96    5.70   0
   3  -2  -9   31.03    4.12   0
   3  -2  -7   53.75    3.82   0
  -3  -1   3  263.34    4.83   0
  -2   5  -6  495.79    4.66   0
  -1   0   1   -0.23    0.47   0
  -1   4  -5  198.28    3.19   0
  -1   5  -9  340.70    6.28   0
   0   4  -8   94.43    3.65   0
   1  -3 -19    3.77    4.99   0
   1  -1 -18    6.26    4.35   0
   1   0 -17    5.49    4.27   0
   1   2 -14    5.78    3.84   0
   1   2  -5   66.43    2.71   0
   2  -3 -16    5.21    4.24   0
   2   0  -4   24.49    2.23   0
   2   1 -11   77.16    5.23   0
   2   1  -7  156.87    5.17   0
   3  -7 -13    4.78    4.45   0
   3  -6 -13   29.98    4.98   0
   3  -5 -13   65.05    5.94   0
   3  -5  -2   47.97    2.64   0
   3  -3 -12   30.44    4.63   0
  -4  -2   4 1043.50   10.52   0
  -3  -7   6   22.88    2.53   0
  -3   2   0  257.11    3.60   0
  -2   1 -23   -7.39    4.44   0
  -1   0 -22    2.81    4.65   0
  -1   1 -21    3.60    4.03   0
  -1   2 -20    6.47    4.20   0
  -1   3 -19   -1.70    3.80   0
  -1   4 -17    0.21    3.59   0
   0  -2 -21    0.03    4.82   0
   0   0 -20    0.97    4.55   0
   0   1 -19    4.13    4.41   0
   0   2 -18    8.79    4.31   0
   0   3 -16   16.22    3.82   0
   1   3 -11   15.18    3.41   0
   1   3 -10  287.84    7.20   0
   2  -8 -17    0.70    4.44   0
   2  -7 -17   -0.21    4.39   0
   2  -6 -17    2.44    4.70   0
   2  -5 -17    1.98    4.53   0
   2  -4 -17   25.39    5.40   0
   2  -2 -16    6.02    4.14   0
   2  -1 -15    1.97    3.77   0
   2   0 -14    7.76    4.36   0
   2   1 -12    0.03    3.55   0
   3  -4 -13    4.52    4.08   0
   3  -2 -11    1.55    3.05   0
   3  -2  -5   51.69    3.32   0
  -5  -2   4  205.11    5.30   0
  -4   3  -1  327.21    4.18   0
  -2   3  -2   50.64    0.73   0
  -1  -8   5  246.74    4.22   0
  -1   5  -8   29.02    2.24   0
   0  -1 -21   13.71    5.19   0
   0   4 -14   16.84    3.73   0
   1  -4 -20    9.03    5.16   0
   1  -2 -19    6.90    4.32   0
   2  -9 -17   -3.01    4.65   0
   2  -3 -17   -0.33    4.14   0
   2   1  -6  183.84    4.93   0
   3  -7 -14    0.25    4.08   0
   3  -6 -14    1.56    4.12   0
   3  -5 -14    6.55    4.18   0
   3  -3 -13    1.86    3.97   0
   3  -2 -12    0.30    3.62   0
   3  -1 -10    0.67    3.38   0
   3  -1  -7  428.11    8.62   0
  -4  -4   5  324.65    6.23   0
  -3   0   2   37.20    1.95   0
  -3   1   1  138.14    2.97   0
  -3   4  -3  272.09    1.90   0
  -1   4 -18    0.29    3.67   0
  -1   5 -15    1.23    2.99   0
   0   3 -17    7.68    4.06   0
   1  -3 -20    2.77    4.94   0
   1  -1 -19   25.11    5.26   0
   1   0 -18   29.48    4.76   0
   1   1 -17    0.67    3.77   0
   1   3 -13   19.64    3.75   0
   1   3  -7  563.39    8.00   0
   2  -7 -18    1.67    4.49   0
   2  -6 -18    0.20    4.40   0
   2  -1 -16    2.85    3.85   0
   2   0 -15   12.39    4.34   0
   2   1 -13   12.77    3.41   0
   3  -8 -14   -1.31    4.27   0
   3  -7  -1  439.36    5.94   0
   3  -3  -3    4.75    1.77   0
   3  -1 -11   14.61    3.80   0
   3  -1  -6  219.67    6.01   0
  -6   3  -1   28.15    2.21   0
  -5   3  -1    0.58    1.32   0
  -4  -1   3  265.68    5.07   0
  -1   1 -22   -5.96    4.42   0
  -1   2 -21   -2.06    3.83   0
  -1   3 -20    0.19    3.93   0
  -1   5 -16    6.64    3.45   0
   0   0 -21    2.86    4.62   0
   0   1 -20   -0.74    4.46   0
   0   2 -19    2.82    4.13   0
   1  -2 -20   45.23    6.19   0
   1   2 -16   13.77    4.21   0
   2  -5 -18   -0.90    3.95   0
   2  -4 -18    3.89    5.04   0
   2  -2 -17    5.80    3.96   0
   2  -1  -2   43.28    1.98   0
   2   2  -9   -0.15    2.67   0
   3  -7 -15   -7.44    4.55   0
   3  -6 -15    6.61    4.63   0
   3  -5 -15   48.15    5.52   0
   3  -4  -2   54.67    2.51   0
   3  -2 -13   28.92    4.18   0
   3  -2  -4   40.55    2.58   0
   4  -7  -7    1.20    3.18   0
   4  -6  -8   57.17    4.53   0
   4  -6  -7    0.34    2.82   0
  -6  -1   3  327.37    6.45   0
  -5  -1   3  373.16    6.46   0
  -4  -7   6    6.86    2.23   0
  -3  -3   4  100.97    3.38   0
  -2   6  -9    0.56    1.62   0
   0   3 -18   31.27    4.89   0
   0   4 -16    6.03    3.58   0
   1   0 -19   63.88    6.29   0
   1   1 -18   27.01    4.90   0
   2  -3 -18   16.87    5.07   0
   2  -1 -17  161.53    8.07   0
   2   1  -5   67.04    2.94   0
   2   2 -11   35.65    3.65   0
   2   2  -8   16.54    2.86   0
   3  -8 -15   -7.30    4.12   0
   3  -6  -1   30.64    2.08   0
   3  -1  -5  784.05    9.82   0
   3   0  -9   13.25    3.34   0
   4  -7  -9   65.00    5.05   0
   4  -7  -6   35.25    3.71   0
   4  -6  -9   17.32    3.70   0
   4  -5  -9    7.19    3.56   0
   4  -5  -8    2.02    3.03   0
   4  -5  -7   20.09    3.46   0
  -7   1   1    3.93    2.06   0
  -4   0   2  139.21    3.67   0
  -4   2   0  677.67    6.39   0
   0   3  -4  233.95    3.44   0
   1  -1 -20   14.88    5.38   0
   1   2  -4    0.13    1.24   0
   2  -5 -19   -0.02    4.44   0
   2  -2 -18    4.25    4.76   0
   2   0  -3  714.18    7.20   0
   2   1 -15   11.25    4.13   0
   3  -6 -16    7.02    4.97   0
   3  -3 -15    8.72    4.09   0
   3  -1 -13   25.03    4.14   0
   3   0  -7   28.48    3.26   0
   4  -7 -10   39.09    4.73   0
   4  -7  -5    1.53    2.55   0
   4  -6 -10   12.27    3.40   0
   4  -6  -5   38.25    3.50   0
   4  -5 -10    2.59    3.36   0
   4  -5  -6    2.07    2.61   0
   4  -4  -9   36.29    4.25   0
   4  -4  -8   12.28    3.26   0
   4  -4  -7    5.22    3.03   0
  -6   0   2  187.55    4.70   0
  -6   1   1  194.35    4.61   0
  -6   2   0    3.82    1.73   0
  -5   0   2  161.83    4.20   0
  -5   2   0    9.03    1.77   0
  -4   1   1  159.74    3.54   0
  -2  -4   4   64.71    2.47   0
  -1   2 -22   -0.18    4.02   0
   0   0 -22   -4.36    4.27   0
   0   1 -21   -2.00    4.15   0
   0   2 -20    1.95    4.31   0
   0   4  -6  284.37    4.74   0
   0   5 -12   16.27    3.07   0
   0   5 -11    6.10    2.61   0
   2  -4 -19    3.32    4.68   0
   2   0 -17    4.03    3.92   0
   3  -8 -16   -6.13    4.19   0
   3  -7 -16   -2.27    4.17   0
   3  -5 -16   43.58    5.32   0
   3  -4 -16    1.23    4.27   0
   3   0 -12   24.14    3.73   0
   4  -7 -11   63.01    5.38   0
   4  -6 -11    6.47    3.31   0
   4  -5  -5   46.12    3.55   0
   4  -4 -11    4.73    3.59   0
   4  -4  -6   11.04    2.97   0
   4  -3  -8    5.87    3.12   0
  -5   1   1   76.54    2.99   0
  -4  -3   4  125.42    3.90   0
   0   3 -19    0.17    3.93   0
   0   5 -14    2.00    3.15   0
   1   0 -20   -0.63    4.42   0
   1   1 -19   39.58    5.51   0
   1   2 -18    0.69    4.02   0
   1   4 -10    3.16    2.47   0
   2  -3 -19    7.75    4.27   0
   2  -1 -18   21.54    4.96   0
   2   2 -14   24.61    3.79   0
   3  -5  -1    6.76    1.37   0
   3  -3 -16    6.23    4.11   0
   3   0 -13   14.29    4.02   0
   3   0  -6 1029.65   11.74   0
   4  -7 -12    1.07    4.03   0
   4  -7  -4  142.03    4.86   0
   4  -6  -4  347.41    7.10   0
  -5  -3   4    9.62    1.89   0
  -1   6 -11   37.35    3.00   0
   0   4 -18    2.98    3.83   0
   0   5 -15   21.81    3.69   0
   0   5  -9    2.37    1.84   0
   1  -1 -21    8.23    4.91   0
   2  -3   0   65.71    1.69   0
   3  -7 -17   -3.36    4.70   0
   3  -6 -17    0.11    4.32   0
   3  -5 -17   -1.03    4.27   0
   3  -4 -17    5.85    4.69   0
   3  -3  -2  102.80    3.13   0
   3  -2 -16    1.36    4.05   0
   3  -1 -15   10.43    3.96   0
   3  -1  -4   84.60    3.28   0
   3   0 -14   -0.76    3.63   0
   3   1 -11   -0.34    3.33   0
   4  -6 -13   77.13    6.01   0
   4  -5  -4  115.39    4.48   0
   4  -4  -5   89.11    4.20   0
   4  -3  -6   -0.55    2.56   0
   4  -2  -9   28.04    3.92   0
  -1   6 -10   18.67    2.46   0
   0   1 -22   -8.14    4.46   0
   0   2 -21   -9.23    4.32   0
   0   3 -20   -7.02    4.42   0
   1   1 -20    5.96    4.70   0
   1   3 -17    2.02    3.18   0
   1   4 -15   23.74    4.05   0
   2  -1 -19   11.15    4.91   0
   2   0 -18   11.62    4.56   0
   2   1 -17    0.88    3.71   0
   2   3  -9    5.82    2.61   0
   3  -3 -17    2.59    4.76   0
   3   1 -12    0.92    3.24   0
   3   1  -8    6.19    2.39   0
   4  -4 -13   23.66    4.47   0
   4  -2  -7    9.87    3.04   0
  -3  -2   3 1847.35   11.68   0
   0   5 -16    3.65    3.40   0
   1   0 -21    2.36    4.50   0
   1   0  -1    0.30    0.52   0
   1   2 -19   -0.64    3.62   0
   2  -2 -20   21.30    5.40   0
   2   2 -16    3.43    3.70   0
   2   3 -13   19.43    3.39   0
   3  -6 -18    0.40    4.39   0
   3  -5 -18   -0.46    4.37   0
   3  -2 -17   49.83    5.79   0
   3  -1 -16   18.82    4.58   0
   3   0 -15    0.84    3.57   0
   3   0  -5   17.24    2.15   0
   3   1  -7    3.76    2.53   0
   4  -7 -14   28.76    4.94   0
   4  -7  -3  277.16    6.05   0
   4  -6 -14  156.51    7.97   0
   4  -5 -14   25.57    4.89   0
   4  -4  -4    9.17    2.39   0
   4  -3 -13   14.63    4.04   0
   4  -2 -12    0.74    3.88   0
  -6  -2   3  525.68    7.99   0
  -2  -8   5    0.60    1.59   0
   0   2 -22  -10.52    4.33   0
   0   4 -19    1.76    3.92   0
   0   5 -17  193.14    7.68   0
   1   3 -18   34.71    5.02   0
   1   3  -5    5.84    1.55   0
   1   4 -16    1.31    3.65   0
   2   0 -19   25.31    5.65   0
   2   1 -18   64.37    6.06   0
   2   3  -8  119.49    4.58   0
   3  -4 -18   17.59    5.11   0
   3  -4  -1   44.45    2.15   0
   3  -3 -18  197.68    9.44   0
   3   1 -14    7.98    4.20   0
   4  -6  -3   14.06    2.36   0
   4  -3 -14    1.96    3.83   0
   4  -2 -13   -0.59    3.76   0
   4  -1  -9   43.25    4.20   0
  -5  -2   3  365.37    6.33   0
  -4  -2   3  813.43    8.53   0
   0   3 -21  -12.08    4.10   0
   1   1 -21    0.66    4.77   0
   1   2 -20    4.27    4.78   0
   2  -1 -20   89.33    7.24   0
   2   2 -17   66.23    5.79   0
   2   2  -5   35.60    2.56   0
   3  -7   0  451.12    5.19   0
   3  -2 -18    3.04    4.71   0
   3  -1 -17   83.80    6.53   0
   3   0 -16   26.88    4.68   0
   3   1 -15   14.05    4.13   0
   3   2 -11   23.61    3.97   0
   3   2 -10   17.19    3.54   0
   4  -7 -15    9.30    4.84   0
   4  -6 -15   31.58    5.27   0
   4  -5  -3   90.22    3.63   0
   4  -4 -15    6.62    4.21   0
   4  -1 -12    2.54    3.83   0
  -4  -4   4   87.34    3.41   0
  -4   4  -3   70.90    1.67   0
  -2  -5   4    0.26    1.32   0
  -1   5  -6  234.85    3.71   0
   0   4 -20    4.86    4.46   0
   1   3 -19    0.33    4.12   0
   1   4 -17   38.42    4.97   0
   1   5 -12   21.27    3.48   0
   2   1 -19   50.37    5.93   0
   2   3 -16   -0.07    3.71   0
   2   3  -7  227.36    5.58   0
   3  -1  -3    0.82    1.70   0
   3   2 -13   20.97    4.11   0
   3   2 -12   27.64    3.72   0
   4  -3 -15   33.33    5.03   0
   4  -3  -4  177.09    5.07   0
   4  -2 -14   -2.25    3.15   0
   4  -1 -13    0.11    3.78   0
  -7   0   1  496.67    7.71   0
  -6  -1   2  264.11    5.63   0
  -5   4  -3  494.19    4.79   0
   0   4  -5    0.27    1.23   0
   0   6 -14    1.43    2.94   0
   1  -1   0   -0.31    0.37   0
   1   4 -18   83.66    6.27   0
   2   0 -20    3.88    4.19   0
   2   2 -18   25.63    4.90   0
   3  -6   0  332.35    4.47   0
   3  -3 -19    6.78    5.00   0
   3  -2  -2   52.85    2.43   0
   3  -1 -18    2.36    4.60   0
   3   0 -17   24.73    4.56   0
   3   0  -4   56.22    2.96   0
   3   2 -14   53.34    5.29   0
   3   2  -8    2.74    2.65   0
   4  -7 -16   -3.83    4.63   0
   4  -6 -16   92.04    7.21   0
   4  -5 -16   33.93    5.51   0
   4  -4 -16    4.52    5.04   0
   4  -4  -3    6.74    1.98   0
   4  -1  -6  140.40    5.24   0
   4   0 -11   22.17    3.64   0
   4   0  -9    5.72    2.82   0
   5  -6  -9    1.73    3.38   0
   5  -6  -8    0.68    3.54   0
  -7   1   0   67.91    3.27   0
  -3  -1   2    5.59    1.21   0
  -1   4  -4  774.65    4.88   0
   0   3 -22   -6.22    4.53   0
   0   6 -11   16.90    2.87   0
   1   2 -21   -1.09    4.46   0
   1   2  -3   60.65    2.10   0
   1   3 -20   -3.69    4.58   0
   1   5 -10  614.05    9.73   0
   2   0  -2 2495.40   12.07   0
   2   3 -17   20.91    4.65   0
   2   4 -10   22.96    3.35   0
   3  -2 -19   14.10    5.16   0
   4  -7  -2   75.23    3.41   0
   4  -3 -16   19.35    5.03   0
   4   0  -8   61.93    4.12   0
   5  -7  -9   19.40    4.08   0
   5  -7  -8    2.87    3.24   0
   5  -6 -11    5.85    4.03   0
   5  -6 -10   15.76    4.06   0
   5  -6  -7    3.12    3.19   0
   5  -5 -10   16.96    4.09   0
   5  -5  -9   -0.48    3.34   0
   5  -5  -8   -0.18    3.09   0
   5  -5  -7   19.14    3.57   0
  -5  -1   2  467.21    6.84   0
  -4  -1   2   46.69    2.51   0
  -3  -8   5   83.11    3.30   0
   0   2  -2 1841.42    6.54   0
   0   5  -7   12.58    1.73   0
   1   4 -19    1.02    4.66   0
   1   5  -9   13.45    2.76   0
   2   1 -20   -0.28    4.54   0
   2   1  -3  129.44    3.31   0
   2   2 -19   13.96    4.99   0
   2   4 -15    4.50    3.86   0
   2   4  -9  165.06    5.60   0
   3  -1 -19    9.33    5.25   0
   3   0 -18   23.82    4.81   0
   3   1 -17    0.92    3.99   0
   3   1  -5   17.78    2.44   0
   3   2  -7   55.08    3.73   0
   4  -6 -17   -2.45    4.43   0
   4  -6  -2   94.37    3.64   0
   4  -5 -17    8.35    4.90   0
   4  -4 -17    0.91    4.95   0
   4  -2 -16    3.98    4.43   0
   4  -2  -4    3.61    2.06   0
   4  -1 -15   18.51    4.30   0
   4   0 -14   18.04    4.44   0
   5  -7 -12    0.81    4.42   0
   5  -7 -11    1.41    3.94   0
   5  -6  -6    1.37    2.81   0
   5  -5 -12    5.31    4.09   0
   5  -4 -11    4.37    3.87   0
   5  -3 -10    2.94    3.53   0
   5  -3  -9   19.31    3.93   0
  -6   0   1   65.64    3.15   0
  -6   3  -2  101.73    2.99   0
  -2   2  -1  269.72    2.43   0
  -2   5  -5    0.53    0.79   0
  -2   6  -7    8.18    1.45   0
  -1   6  -8   36.48    2.37   0
   0   6 -10   58.31    3.50   0
   2   3 -18   16.53    4.93   0
   2   3  -6   99.73    3.79   0
   2   4 -16   14.18    4.36   0
   3  -3  -1  118.36    3.11   0
   3   3 -13   -0.85    3.63   0
   3   3 -12   41.18    4.52   0
   3   3 -10    8.63    3.35   0
   4  -3 -17   27.98    5.59   0
   4  -3  -3    9.13    2.36   0
   4  -1 -16   42.37    5.58   0
   4  -1  -5   15.07    2.66   0
   4   1 -12   17.92    4.38   0
   4   1  -9   -1.07    3.07   0
   5  -6 -13    4.44    4.36   0
   5  -5  -6    0.36    2.94   0
   5  -3  -8   18.51    3.76   0
  -6  -3   3  332.67    6.66   0
  -6   1   0   94.39    3.43   0
  -6   2  -1  243.98    4.81   0
  -3  -5   4   15.17    1.79   0
   1   3 -21   -6.75    4.41   0
   1   4  -6   22.56    2.09   0
   2   1 -21   -0.94    4.75   0
   2   2 -20   -2.06    4.42   0
   3   0 -19   18.39    5.50   0
   3   1 -18    5.64    4.77   0
   3   3 -14    8.84    4.07   0
   3   3  -9    2.26    2.98   0
   4  -5  -2   28.48    2.34   0
   4  -4 -18    9.96    5.17   0
   4  -2 -17   46.86    6.24   0
   4   0  -6  208.73    6.21   0
   5  -7 -13   -2.66    4.03   0
   5  -6  -5  196.78    6.41   0
   5  -4 -13    0.32    3.70   0
   5  -4  -6   12.35    3.29   0
   5  -3 -13    0.62    3.98   0
   5  -2  -9    0.57    3.55   0
  -5  -5   4   42.58    3.08   0
  -5  -3   3   32.36    2.66   0
  -5   0   1  103.27    3.46   0
  -5   3  -2   68.58    2.42   0
  -4  -5   4  220.73    5.18   0
  -3  -3   3    9.23    1.50   0
  -2  -6   4    5.61    1.72   0
   1   4 -20  -10.74    4.22   0
   2   2  -4    9.81    1.89   0
   2   3 -19    1.73    4.51   0
   2   4 -17    2.49    4.03   0
   2   4  -8   14.39    2.40   0
   3   2 -17    6.08    3.94   0
   3   2  -6   29.21    2.90   0
   4  -3 -18  159.00    9.10   0
   4  -1 -17   91.32    7.42   0
   4   0 -16    8.59    4.48   0
   5  -7 -14   -1.80    4.58   0
   5  -6 -14    1.55    4.46   0
   5  -5 -14    6.71    4.25   0
   5  -5  -5   33.62    3.60   0
   5  -4 -14    2.82    4.32   0
   5  -3  -6    0.41    2.83   0
   5  -2 -12   10.86    3.69   0
   5  -2  -8    6.20    2.99   0
  -4  -3   3  263.05    5.30   0
  -4   0   1  122.35    3.31   0
  -3   3  -2  267.82    2.77   0
  -1  -8   4  151.61    3.33   0
   1   3 -22   -1.28    4.70   0
   1   3  -4  353.25    4.99   0
   1   5  -8  340.47    6.67   0
   1   6 -14    6.95    3.60   0
   2   5 -14    9.95    3.85   0
   2   5 -13    3.14    3.65   0
   2   5 -12    3.18    3.37   0
   3   0 -20    3.70    5.25   0
   3   1 -19    3.00    4.87   0
   3   2 -18    9.55    5.03   0
   3   3 -16    0.71    4.14   0
   3   3  -8  305.86    7.53   0
   4  -4  -2    1.16    1.91   0
   4  -2 -18    1.14    4.88   0
   4   1  -7   77.98    4.67   0
   4   2 -11    2.53    3.55   0
   5  -6 -15    0.44    4.39   0
   5  -4 -15    3.81    4.89   0
   5  -4  -5    6.22    2.97   0
   5  -3 -14    0.26    3.76   0
   5  -2 -13    4.92    3.55   0
   5  -1 -12    4.83    4.18   0
   5  -1  -9    6.68    3.78   0
  -5   1   0  253.70    4.78   0
  -5   2  -1  224.43    4.23   0
  -4   3  -2  154.68    2.80   0
   1   4 -21   -2.77    4.80   0
   1   5 -19    7.51    4.92   0
   1   6 -15    1.72    3.54   0
   1   6 -12    2.77    2.90   0
   2   2 -21   -1.81    4.95   0
   2   3 -20   -2.84    5.00   0
   2   4 -18   50.34    5.57   0
   2   5 -15   13.90    4.43   0
   3   0  -3  126.79    3.69   0
   4  -1 -18   10.19    5.37   0
   4  -1  -4   26.57    2.76   0
   4   0 -17   22.09    4.94   0
   4   0  -5  411.01    8.03   0
   4   1 -16   11.96    4.81   0
   4   2 -13    2.03    4.08   0
   5  -6  -4    1.56    2.70   0
   5  -2 -14    2.49    3.88   0
   5  -1 -13    3.94    4.27   0
  -8   1  -1   46.10    3.18   0
  -4   1   0  570.07    6.28   0
  -3   1   0  272.17    3.80   0
   0   3  -3 1211.08    6.75   0
   1   6 -11   46.93    3.96   0
   2   4 -19   -2.98    4.55   0
   2   4  -7    5.13    2.20   0
   2   5 -16    5.78    4.44   0
   2   5 -10  208.78    6.69   0
   3  -1  -2  718.44    7.71   0
   3   1 -20    3.53    5.55   0
   3   3 -17   52.65    5.63   0
   3   4 -13   11.97    3.52   0
   4  -2  -3  199.60    5.15   0
   4   0 -18   37.70    6.33   0
   4   2 -15    2.08    4.10   0
   5  -6 -16    0.29    4.79   0
   5  -5 -16    3.81    4.83   0
   5  -5  -4  125.18    5.19   0
   5  -4 -16    3.08    4.76   0
   5  -3 -16   12.02    5.31   0
   5  -3  -5   30.68    3.56   0
   5  -2 -15   40.76    5.90   0
   5  -2  -6  309.90    8.05   0
   5  -1  -7    1.70    3.23   0
   5   0 -12    5.52    4.37   0
   5   0 -11    0.39    4.13   0
   5   0 -10   21.81    4.30   0
  -7  -1   1   80.27    3.89   0
  -6  -2   2   57.05    3.09   0
  -4   2  -1  945.29    7.36   0
  -3  -6   4  430.86    6.59   0
   0   5  -6  269.69    4.79   0
   2  -4   1  339.23    3.05   0
   2   3 -21   -0.92    4.81   0
   2   3  -5  687.73    8.49   0
   3   3 -18    4.25    5.14   0
   3   3  -7   16.71    2.65   0
   3   4 -15   71.92    6.01   0
   3   4 -10    3.59    3.22   0
   4   1 -17   15.56    5.21   0
   4   1  -6  245.41    6.78   0
   4   2  -8  139.80    6.13   0
   5  -4  -4  114.09    4.93   0
   5  -2 -16    0.87    4.87   0
  -6  -4   3    2.02    2.38   0
  -5  -6   4  305.96    6.60   0
  -4  -6   4   -0.23    2.02   0
  -3   2  -1  485.26    4.47   0
  -2  -7   4   34.17    2.22   0
  -2  -4   3   71.91    2.53   0
   0   6  -8    1.84    1.99   0
   1   5  -7    8.99    2.06   0
   1   6 -10   66.02    4.07   0
   2  -2   0   17.37    1.08   0
   2   4 -20  -12.40    4.82   0
   2   5  -9  203.44    6.36   0
   3   2 -20    0.71    4.96   0
   3   2  -5   59.35    3.25   0
   3   4 -16   41.17    5.44   0
   3   4  -9   54.60    4.46   0
   4  -6  -1   38.64    2.61   0
   4  -3  -2  744.66    9.02   0
   4   0 -19    0.21    5.18   0
   4   1 -18    3.20    5.32   0
   4   2 -16    2.71    4.64   0
   4   3 -13   38.72    5.16   0
   4   3 -12   15.81    4.47   0
   4   3 -11  110.12    6.36   0
   5  -4 -17    5.72    5.21   0
   5  -3 -17   10.05    5.39   0
   5  -2  -5    9.06    3.04   0
   5   0  -8    2.68    3.51   0
   6  -6  -9    6.17    4.09   0
  -7   0   0  177.03    5.03   0
  -5  -2   2  121.76    3.91   0
  -1   6  -7    8.63    1.80   0
   0   7 -11  157.89    5.63   0
   1   4  -5  482.00    6.57   0
   2   5 -18    1.50    4.75   0
   3  -4   0  861.84    7.19   0
   3  -2  -1  450.42    5.81   0
   3   3 -19   -0.86    4.88   0
   3   4 -17   10.19    4.99   0
   4   2 -17   -1.15    5.26   0
   4   2  -7  262.25    7.53   0
   4   3 -14   -0.73    4.12   0
   4   3 -10   33.40    4.70   0
   5  -6  -3    0.42    2.63   0
   5  -3  -4   43.00    3.67   0
   5  -2 -17    6.17    5.42   0
   5  -1 -16   35.95    5.65   0
   5  -1  -6  542.32   10.39   0
   5   0 -15   42.06    5.91   0
   5   1 -11   90.95    6.41   0
   5   1 -10   49.76    5.36   0
   6  -6 -12    0.55    4.45   0
   6  -5 -11   -1.04    3.56   0
   6  -5  -8   59.47    5.53   0
   6  -4 -12   24.52    5.20   0
   6  -4 -11    3.84    4.42   0
   6  -4 -10   -0.73    4.08   0
   6  -4  -9   10.46    4.32   0
   6  -3 -10   39.69    5.40   0
  -6  -1   1  218.59    5.39   0
  -5  -4   3  672.66    9.23   0
  -4  -2   2  976.04    9.67   0
  -3  -2   2 1045.66    9.00   0
   2   4 -21   -2.86    4.92   0
   2   6 -15   28.79    4.81   0
   2   6 -13  143.78    6.88   0
   3   4 -18   15.02    6.00   0
   4  -5  -1    5.93    1.87   0
   4   0  -4  319.72    6.93   0
   4   1 -19   -0.90    5.25   0
   4   3 -15    7.60    3.78   0
   4   3  -9  254.42    8.18   0
   5  -5  -3    3.44    2.67   0
   5  -1 -17   61.64    7.66   0
   5   0 -16   38.65    6.60   0
   5   1 -14   18.11    4.92   0
   6  -6  -7    1.27    3.71   0
   6  -5  -7   15.05    4.16   0
   6  -4  -8    0.83    3.24   0
   6  -3 -12   97.71    7.10   0
   6  -3 -11   60.92    5.66   0
  -7   1  -1    0.30    2.03   0
  -7   2  -2   75.24    3.45   0
  -4  -4   3  304.33    6.00   0
  -3  -7   4  106.36    3.83   0
  -3  -4   3 1217.49   10.53   0
  -2  -8   4  754.82    8.16   0
  -1  -5   3   17.09    1.46   0
   1   6  -9  505.00    8.89   0
   2   4  -6  250.00    5.86   0
   2   5  -8  137.50    5.27   0
   2   6 -12    9.15    3.67   0
   3   3 -20   -1.31    5.14   0
   3   3  -6    6.85    2.15   0
   3   4  -8  480.51    9.46   0
   3   5 -15   55.15    6.00   0
   3   5 -14   68.57    5.90   0
   3   5 -12   83.12    5.75   0
   4  -1  -3   93.61    3.79   0
   4   1  -5   97.03    4.38   0
   4   2 -18    2.54    5.37   0
   4   3 -16    3.52    4.18   0
   5   1 -15   26.10    5.44   0
   5   1  -8   -1.54    3.50   0
   6  -6 -14   -2.73    5.09   0
   6  -5 -14    0.14    4.85   0
   6  -4 -14    6.57    5.75   0
   6  -4  -7   35.02    4.54   0
   6  -3 -14   32.18    6.02   0
   6  -3  -8   51.20    4.78   0
   6  -2 -11   35.93    4.95   0
  -5  -7   4   29.05    3.08   0
  -4  -7   4    3.12    2.25   0
  -1   5  -5    6.63    1.21   0
   0   7 -10   75.34    4.14   0
   1   7 -13    1.19    3.46   0
   2   5 -20   -9.54    5.25   0
   2   6 -17    6.52    4.98   0
   2   6 -11   -0.30    3.37   0
   3   4 -19   -1.17    5.32   0
   4   3  -8    8.74    3.69   0
   4   4 -13    5.24    4.44   0
   4   4 -12   81.56    6.15   0
   5  -4  -3   13.27    2.84   0
   5  -2  -4   19.35    3.18   0
   5  -1  -5   31.80    3.39   0
   5   0 -17    1.31    4.62   0
   5   0  -6   -1.72    3.32   0
   5   1 -16   41.02    6.79   0
   5   2 -13   14.39    4.86   0
   6  -6 -15   -3.12    4.97   0
   6  -6  -6   87.85    5.51   0
   6  -5 -15    2.43    5.06   0
   6  -5  -6    9.80    3.86   0
   6  -4 -15    2.43    5.13   0
   6  -3  -7  181.52    7.49   0
   6  -2 -14   21.80    5.77   0
   6  -2 -13   43.39    5.67   0
   6  -2  -8  148.82    7.42   0
   6  -1 -12   22.85    5.15   0
   6  -1 -10   13.93    4.65   0
  -1  -1   1    0.59    0.54   0
   1   7 -12  120.34    5.88   0
   2   1  -2  108.52    3.08   0
   2   2  -3    3.56    1.64   0
   2   6 -18   13.90    6.76   0
   3   1  -3  296.30    5.85   0
   3   5 -17   11.76    5.12   0
   3   5 -10  415.36   10.01   0
   4  -4  -1   30.05    2.42   0
   4  -2  -2  120.15    4.08   0
   4   2  -6   91.61    4.61   0
   4   3 -18   10.90    5.90   0
   4   4 -15  131.09    8.06   0
   4   4 -14   11.33    4.11   0
   4   4 -11   26.07    4.60   0
   5   1 -17   31.96    6.61   0
   5   1  -7   65.92    5.07   0
   5   2 -15    9.25    4.95   0
   6  -4  -6   86.01    5.33   0
   6  -2 -15    1.22    5.42   0
   6  -1 -13   27.24    5.41   0
   6  -1  -9    1.76    4.11   0
  -6  -3   2  209.89    5.58   0
  -6   0   0  242.25    5.53   0
  -5  -1   1    2.78    1.75   0
   2   6 -10  544.16   10.65   0
   3   2  -4 1418.76   13.20   0
   3   4 -20   -2.19    5.31   0
   3   4  -7   18.96    3.31   0
   3   5 -18    5.06    5.38   0
   4   4 -16   11.58    5.14   0
   4   4 -10   98.62    6.26   0
   5  -3  -3  131.53    5.12   0
   5   2 -16    1.93    5.18   0
   5   2  -9    4.63    3.49   0
   6  -6  -5   13.51    3.82   0
   6  -5  -5   13.20    3.85   0
   6  -4 -16   -2.58    5.26   0
   6  -3 -16    1.56    5.36   0
   6  -3  -6  417.17   10.30   0
   6  -2  -7   38.82    4.33   0
   6  -1 -14   27.58    5.41   0
   6  -1  -8  135.16    7.25   0
   6   0 -12   11.09    4.97   0
   6   0 -11   14.24    5.11   0
   6   0 -10   20.36    4.97   0
  -7  -2   1  365.68    7.51   0
  -5  -8   4  109.30    4.64   0
  -4  -8   4  275.06    6.32   0
  -3  -8   4  632.57    8.43   0
   0  -7   3   -1.55    1.00   0
   0   6  -7  312.26    5.84   0
   1   5  -6   39.30    2.66   0
   1   6  -8  530.90    8.74   0
   1   7 -11   12.28    3.46   0
   2   3  -4    0.89    1.83   0
   3  -7   1    3.71    1.43   0
   3   0  -2   41.77    2.38   0
   3   5  -9    1.86    3.40   0
   4   3 -19   -0.09    5.45   0
   4   3  -7  318.19    8.38   0
   4   4 -17   30.13    6.38   0
   5  -6  -2    1.07    2.65   0
   5   1 -18   -2.87    5.63   0
   5   2  -8  412.31   10.63   0
   5   3 -13   42.09    6.14   0
   6  -4  -5   12.63    3.85   0
   6  -2 -16    3.37    5.71   0
   6  -1 -15  113.33    8.23   0
   6   0 -13   10.02    4.44   0
   6   0  -9   13.23    4.73   0
  -6   1  -1  357.10    6.35   0
  -5  -5   3  265.17    6.22   0
  -4  -1   1  490.65    6.79   0
  -2  -5   3  100.12    3.13   0
   2   5  -7  115.28    4.67   0
   2   7 -15   37.87    5.33   0
   2   7 -14   33.48    4.93   0
   3   3  -5  525.55    8.75   0
   3   5 -19    1.67    5.94   0
   3   6 -16    8.64    5.09   0
   3   6 -15    3.26    4.86   0
   3   6 -14   17.49    4.71   0
   3   6 -13  125.66    7.22   0
   4   1  -4  303.60    7.05   0
   4   4  -9   21.32    3.78   0
   5  -5  -2   12.55    2.94   0
   5  -1  -4   -0.79    2.89   0
   5   0  -5  744.25   12.01   0
   5   3 -15   92.04    7.72   0
   5   3 -14   41.73    5.50   0
   5   3 -11   92.40    6.33   0
   5   3 -10  109.32    6.90   0
   6  -2  -6  364.64    9.82   0
   6  -1 -16   38.03    6.87   0
   6  -1  -7    5.38    3.44   0
   6   0 -15    8.59    5.85   0
   6   1 -12   -0.61    4.50   0
  -6   3  -3 1033.97    9.24   0
  -5  -3   2  293.54    6.18   0
  -4  -5   3  298.72    6.31   0
  -3  -9   4  862.24    9.97   0
   0   7  -9   15.68    2.67   0
   1   7 -10   10.93    3.57   0
   2   0  -1 1506.60    9.24   0
   2   6  -9  126.66    5.64   0
   2   7 -13  185.36    7.84   0
   3  -3   0   91.28    2.76   0
   3   5 -20    0.38    5.28   0
   3   6 -17   97.72    7.74   0
   3   6 -12   22.47    4.58   0
   4   2  -5   16.84    3.13   0
   4   5 -15    8.96    5.13   0
   4   5 -14   66.24    6.40   0
   4   5 -13   77.67    6.49   0
   4   5 -12   76.87    6.46   0
   5   2 -18   14.00    6.41   0
   5   3 -16    0.61    4.99   0
   6  -3  -5   24.44    3.76   0
   6  -1 -17    4.13    6.10   0
   6   0 -16   51.57    7.90   0
   6   0  -8   35.00    4.59   0
   6   1 -14   42.91    6.54   0
   6   1 -13   52.71    5.92   0
   6   1 -10  175.35    8.54   0
   7  -5 -11   -0.33    4.90   0
   7  -4 -10    2.57    4.96   0
  -6   2  -2  484.02    6.87   0
  -5   0   0    6.74    2.12   0
  -4  -9   4   48.85    3.46   0
  -3  -5   3  717.17    8.55   0
   2   4  -5    8.91    2.30   0
   2   7 -12  115.57    6.47   0
   3  -1  -1  172.46    4.00   0
   3   5  -8   98.16    5.36   0
   3   6 -18   48.36    6.86   0
   3   6 -11   16.71    4.36   0
   4  -3  -1   49.04    2.82   0
   4   4 -19    3.67    5.66   0
   4   4  -8  613.41   12.03   0
   4   5 -16   81.95    7.39   0
   4   5 -11    7.59    4.49   0
   5  -4  -2  130.07    4.85   0
   5  -2  -3   49.05    3.71   0
   5   2  -7  123.58    6.08   0
   5   3 -17   -1.16    6.07   0
   5   3  -9  593.89   12.89   0
   6  -5  -4  188.89    7.02   0
   6  -1  -6  264.22    8.80   0
   6   0 -17    5.73    6.14   0
   6   0  -7  466.38   11.61   0
   6   1 -15   31.78    6.45   0
   6   1  -9   13.79    4.66   0
   7  -5  -9    0.03    4.63   0
   7  -4 -13   -2.10    5.19   0
   7  -4 -12    2.31    5.42   0
   7  -3 -12   14.14    5.76   0
   7  -3 -11    3.11    4.92   0
   7  -3 -10   15.14    5.60   0
  -7  -1   0  259.42    6.39   0
  -6  -2   1 1388.62   13.60   0
  -4  -3   2 1172.14   11.37   0
  -1  -6   3    9.25    1.53   0
   1   2  -2  447.05    4.87   0
   1   3  -3    3.09    1.36   0
   3  -6   1   57.33    2.14   0
   3   4  -6 1093.01   13.42   0
   4  -6   0  294.55    5.47   0
   4  -1  -2   91.68    3.90   0
   4   3  -6   81.84    4.65   0
   5   3 -18   -1.17    5.83   0
   5   4 -15   75.15    7.36   0
   5   4 -14   24.87    5.67   0
   5   4 -13  121.46    8.09   0
   5   4 -12   -1.06    4.77   0
   6  -4  -4  113.08    5.75   0
   6  -2  -5  111.16    5.71   0
   6   1 -16    5.61    6.18   0
   6   1  -8   16.37    4.73   0
   6   2 -14    0.98    4.97   0
   6   2 -13   18.72    5.48   0
   6   2 -12   58.17    6.38   0
   7  -5 -14   -2.27    5.81   0
   7  -5  -8   42.80    5.76   0
   7  -4 -14   -1.03    5.46   0
   7  -4  -8   29.16    5.60   0
   7  -2 -13   26.53    6.36   0
   7  -2 -12    6.96    5.30   0
   7  -2 -11    0.27    4.84   0
   7  -2 -10    5.55    5.37   0
  -6  -4   2  486.76    8.82   0
  -5  -6   3  294.52    6.92   0
  -2   6  -6  295.78    3.77   0
   0  -8   3  625.26    5.44   0
   0   5  -5  110.02    3.09   0
   2   7 -11    7.87    3.92   0
   3   6 -19   -5.42    5.39   0
   3   6 -10  651.39   12.81   0
   4   4 -20    0.18    5.42   0
   4   5 -18    0.30    5.61   0
   4   5 -10    8.90    3.72   0
   5   0  -4   82.21    4.90   0
   5   1  -5    1.31    3.36   0
   5   3  -8   -0.64    3.33   0
   5   4 -16   55.80    7.18   0
   5   4 -11   10.54    4.20   0
   6  -3  -4  428.66    9.95   0
   6   1 -17   18.49    6.93   0
   6   2 -15   21.25    6.11   0
   6   2 -10  296.57   10.72   0
   7  -5  -7   91.97    6.85   0
   7  -4 -15    0.28    5.71   0
   7  -4  -7  316.44   10.50   0
   7  -3  -8   29.22    5.35   0
   7  -2 -14    1.54    5.77   0
   7  -2  -9   90.41    7.29   0
   7  -1 -13   12.21    5.64   0
   7  -1 -12   12.38    5.81   0
   7  -1 -11   44.06    6.54   0
   7  -1 -10    1.79    4.91   0
  -3  -3   2 1137.71   10.10   0
   1  -5   2   20.19    0.58   0
   1   6  -7  228.70    5.82   0
   2   6  -8  681.12   11.13   0
   3   7 -15   60.12    6.49   0
   4   4  -7  147.33    6.47   0
   4   5 -19   -2.39    5.92   0
   4   6 -14   90.03    7.39   0
   5  -3  -2    5.97    2.55   0
   5   2  -6  197.74    7.40   0
   5   4 -17   -3.32    5.73   0
   5   4 -10  154.73    7.90   0
   6  -1  -5  162.47    7.13   0
   6   0  -6   17.35    4.39   0
   6   2 -16    1.79    6.13   0
   6   2  -9   92.67    7.02   0
   7  -3  -7    1.64    4.50   0
   7  -2 -15    0.31    5.86   0
   7  -2  -8  223.30    9.43   0
   7  -1 -14    9.48    6.15   0
   7  -1  -9    0.91    4.65   0
  -7  -3   1   31.20    3.44   0
  -7   0  -1  605.38    9.24   0
  -5   1  -1   29.18    2.35   0
  -5   4  -4   12.08    1.60   0
  -4  -6   3   21.04    2.82   0
  -4   0   0    0.82    1.54   0
   1   4  -4    6.47    1.66   0
   1   7  -9  406.76    8.61   0
   2   5  -6    7.70    2.45   0
   3   5  -7  522.41   10.30   0
   3   7 -17   -0.31    5.54   0
   3   7 -16   76.55    7.24   0
   3   7 -14    1.03    4.56   0
   3   7 -13  156.26    8.15   0
   4  -5   0  100.91    3.65   0
   4   5  -9   51.87    4.77   0
   4   6 -16   17.62    5.76   0
   4   6 -15   21.26    5.04   0
   4   6 -13  126.93    7.87   0
   4   6 -12    2.71    4.52   0
   5  -1  -3   99.76    4.55   0
   5   4 -18    3.70    6.13   0
   5   4  -9   88.24    6.50   0
   6  -5  -3  161.10    6.61   0
   6   1  -7   65.16    5.38   0
   6   2 -17    8.87    6.63   0
   6   3 -14    6.70    5.50   0
   6   3 -13   -0.81    4.84   0
   6   3 -11   66.50    7.05   0
   7  -5  -6    2.99    4.32   0
   7  -4  -6    6.95    4.27   0
   7  -2  -7    5.45    4.56   0
   7  -1 -15    5.19    6.19   0
   7  -1  -8    2.56    4.53   0
   7   0 -14   33.78    7.11   0
   7   0 -13    3.41    5.43   0
   7   0 -12   33.20    5.81   0
   7   0 -11   54.57    6.61   0
   7   0 -10   67.91    7.07   0
  -5  -2   1  547.33    8.36   0
  -3  -6   3   91.18    3.76   0
  -2  -6   3  777.51    8.26   0
  -1   6  -6    0.20    1.66   0
   0   7  -8   18.37    2.82   0
   2   7 -10   29.35    4.10   0
   3   2  -3 2545.10   17.34   0
   3   6  -9   13.87    3.40   0
   3   7 -12    8.44    4.37   0
   4   2  -4 1279.16   14.48   0
   4   5 -20   -2.72    5.87   0
   4   6 -17   -0.20    5.72   0
   5  -6  -1    1.39    2.51   0
   5   3  -7  964.03   15.57   0
   5   5 -16  121.49    9.10   0
   5   5 -15  202.58   10.45   0
   5   5 -14   83.15    7.51   0
   5   5 -13   12.18    5.42   0
   5   5 -12   67.79    6.74   0
   6  -4  -3   84.63    5.35   0
   6  -2  -4   83.69    5.34   0
   6   2  -8    7.30    4.63   0
   6   3 -16   65.20    8.24   0
   6   3 -15   82.04    7.70   0
   6   3 -10    5.99    4.93   0
   7  -3  -6   98.08    6.64   0
   7  -1 -16    1.50    6.16   0
   7   0 -15   -3.05    6.67   0
   7   0  -9   38.01    6.12   0
  -7   1  -2   63.32    3.76   0
  -6  -1   0    4.51    2.44   0
  -5  -7   3    5.99    2.83   0
  -5  -4   2   86.99    3.95   0
  -5   2  -2   46.07    2.51   0
   1   1  -1    0.27    0.58   0
   3   3  -4  137.91    4.69   0
   4  -2  -1  512.16    7.68   0
   4   1  -3  330.49    7.09   0
   4   5  -8    9.53    3.92   0
   4   6 -18    4.07    5.54   0
   4   6 -11  336.18   10.73   0
   5   4 -19    0.39    5.63   0
   5   5 -17    2.56    6.10   0
   5   5 -11   70.74    6.77   0
   6   3 -17   12.06    6.73   0
   7  -1  -7  164.52    8.37   0
   7   0 -16    5.78    6.58   0
   7   1 -14   -0.37    6.06   0
   7   1 -13    1.75    4.98   0
   7   1 -12    0.81    4.44   0
   7   1 -11   11.21    5.35   0
   7   1 -10   35.43    6.29   0
  -8  -1  -1 1710.54   16.68   0
  -5   3  -3  100.04    3.01   0
   1   5  -5   11.34    2.28   0
   3   1  -2    9.89    1.86   0
   3   4  -5    7.91    2.81   0
   3   7 -11   26.80    4.82   0
   4   6 -19   -0.70    5.93   0
   5  -5  -1  123.08    4.67   0
   5  -2  -2   53.24    3.75   0
   5   1  -4  387.00    9.12   0
   5   2  -5  212.71    7.51   0
   5   4  -8  950.05   16.23   0
   5   5 -18   -0.47    5.85   0
   6  -3  -3  107.33    5.59   0
   6   0  -5  406.00   10.18   0
   6   1  -6  396.04   10.49   0
   6   2  -7   78.38    6.27   0
   6   3  -9   33.83    5.54   0
   6   4 -15    5.74    5.69   0
   6   4 -13   39.32    6.62   0
   6   4 -12    1.80    5.06   0
   7  -5  -5    2.98    3.87   0
   7  -4  -5  275.99    9.53   0
   7  -2  -6    1.01    4.26   0
   7   0  -8   -0.88    4.02   0
   7   1 -16   16.01    6.92   0
   7   1 -15    1.50    5.40   0
  -7   2  -3  275.69    5.96   0
  -6  -5   2   31.49    3.15   0
  -3   0   0   35.87    1.99   0
   0   6  -6   17.60    2.25   0
   2   6  -7  610.27   10.23   0
   2   7  -9  572.79   11.12   0
   2   8 -12  451.57   11.45   0
   3   6  -8   73.08    5.24   0
   4   0  -2  191.39    5.42   0
   4   4  -6  331.30    8.57   0
   4   6 -20   -0.93    5.92   0
   4   6 -10  130.10    6.93   0
   4   7 -15   19.88    6.05   0
   5   5 -10  130.58    7.34   0
   6  -1  -4  235.30    7.70   0
   6   4 -16  126.57    9.83   0
   7  -3  -5  179.71    7.95   0
   7   1  -9   87.65    6.91   0
   7   2 -14   69.83    8.02   0
   7   2 -13   14.46    5.92   0
   7   2 -12    2.05    5.24   0
   7   2 -11    2.27    5.14   0
   8  -4 -13    0.84    5.88   0
   8  -4 -12    3.47    5.73   0
   8  -4 -11    1.57    5.63   0
   8  -3 -12    6.28    6.61   0
   8  -3 -11    0.33    6.05   0
   8  -3 -10   -0.55    5.37   0
  -7  -2   0  450.44    8.69   0
  -4  -7   3 1298.63   13.24   0
  -4  -4   2  681.62    9.20   0
  -4  -2   1 1226.35   11.38   0
   1   7  -8  102.03    4.88   0
   2   3  -3 3202.90   17.60   0
   3  -2   0  337.78    5.13   0
   3   7 -10   77.18    5.85   0
   4  -4   0  364.66    6.16   0
   4   7 -17    1.65    6.64   0
   4   7 -16   -2.38    4.78   0
   4   7 -14    2.86    4.99   0
   4   7 -13   10.90    5.27   0
   5  -4  -1   25.96    3.12   0
   5   0  -3  187.99    6.08   0
   5   5 -19    0.70    5.82   0
   5   6 -15   11.74    6.02   0
   5   6 -14   90.31    7.82   0
   5   6 -13   25.97    6.03   0
   6   3  -8    3.60    4.72   0
   6   4 -17    2.95    6.50   0
   6   4 -10   82.18    7.18   0
   7  -1  -6  103.85    6.87   0
   7   0  -7  229.43    9.20   0
   7   1  -8   35.59    6.04   0
   7   2 -16    1.95    6.79   0
   7   2 -15   14.10    6.06   0
   7   2 -10   88.51    8.04   0
   8  -4 -14    0.39    6.06   0
   8  -4  -9    7.56    5.67   0
   8  -3 -14    5.81    6.38   0
   8  -3  -9  179.47   10.09   0
   8  -2 -14    0.67    6.14   0
   8  -2 -12    0.86    5.31   0
   8  -2 -11   58.12    7.68   0
   8  -2 -10   27.94    6.44   0
  -8   0  -2  257.38    6.80   0
  -7  -4   1    6.82    3.05   0
  -6   0  -1 1962.35   15.52   0
  -5  -8   3 1162.05   13.66   0
  -4   1  -1  532.20    6.45   0
  -3  -7   3 1005.70   10.90   0
  -2  -7   3 1546.50   12.05   0
   2  -3   1   82.50    1.81   0
   3   5  -6  201.31    6.50   0
   3   8 -14   -2.42    4.68   0
   4   5  -7  404.04   10.17   0
   4   6  -9    4.80    4.25   0
   4   7 -18   -0.44    5.77   0
   4   7 -12   96.94    7.20   0
   5   4  -7   72.77    5.99   0
   5   5  -9   77.55    6.07   0
   5   6 -17    9.36    6.77   0
   5   6 -12   18.68    5.65   0
   6  -5  -2   24.69    4.04   0
   6  -2  -3  804.98   13.12   0
   6   1  -5   33.28    4.80   0
   6   4 -18    7.42    6.84   0
   7  -5  -4   47.97    5.10   0
   7  -2  -5   82.46    6.34   0
   7   2  -9  114.62    8.11   0
   7   3 -14   -0.26    5.76   0
   7   3 -13    1.91    5.55   0
   8  -4  -8    1.03    5.09   0
   8  -3  -8   -0.58    5.12   0
   8  -2  -9   17.56    5.96   0
   8  -1 -13   11.68    6.62   0
   8  -1 -12  147.81    9.64   0
   8  -1 -11   -0.07    5.83   0
   8  -1 -10    1.28    5.32   0
  -5  -5   2  503.79    8.93   0
   2   2  -2  258.58    4.77   0
   2   8 -11    2.88    3.81   0
   3   0  -1   71.55    3.06   0
   3   8 -13   38.78    5.62   0
   5  -1  -2  324.64    7.59   0
   5   6 -18   -3.27    5.93   0
   5   6 -11   21.15    5.47   0
   6   0  -4  231.01    8.04   0
   6   2  -6  595.92   12.88   0
   6   4  -9   25.60    5.54   0
   6   5 -16    3.95    6.96   0
   6   5 -15  164.50   10.00   0
   6   5 -14   -0.00    4.92   0
   6   5 -13    1.52    4.64   0
   6   5 -12    8.54    5.75   0
   7  -4  -4   42.11    5.23   0
   7   0  -6  745.33   15.43   0
   7   1  -7   27.16    5.46   0
   7   3 -16   -4.07    6.65   0
   7   3 -15    7.68    6.71   0
   7   3 -12    1.84    4.61   0
   7   3 -11   50.88    6.83   0
   8  -4  -7   26.49    5.75   0
   8  -2  -8  173.03    9.55   0
   8  -1 -15   -1.15    6.45   0
   8  -1  -9   15.65    6.20   0
   8   0 -14   12.79    6.99   0
   8   0 -12   10.15    5.99   0
   8   0 -11  114.44    9.14   0
  -8   1  -3    7.55    3.03   0
  -5  -9   3   50.18    4.14   0
  -5  -1   0  115.73    4.06   0
  -3  -4   2  153.84    4.18   0
   1   6  -6  180.10    5.06   0
   3   8 -12  278.43    9.91   0
   4  -1  -1  231.48    5.57   0
   4   7 -11   89.42    6.90   0
   5  -3  -1  176.23    5.54   0
   5   5  -8  330.31   10.44   0
   5   6 -19   -1.26    6.16   0
   6  -4  -2   38.69    4.15   0
   6   3  -7   33.55    4.85   0
   6   5 -17   -0.32    6.37   0
   6   5 -11   14.37    6.05   0
   7  -3  -4    3.73    4.16   0
   7  -1  -5  345.94   10.59   0
   7   2  -8  190.53    9.42   0
   8  -3  -7  179.93    9.44   0
   8  -1  -8   71.15    7.41   0
   8   0 -15   22.11    7.46   0
   8   0 -10   46.39    6.26   0
   8   1 -13    3.71    6.32   0
   8   1 -12   47.59    7.28   0
  -5 -10   3  318.33    7.86   0
  -3  -8   3   67.87    3.63   0
  -2  -8   3   32.51    2.74   0
   2   5  -5  306.24    6.58   0
   2   7  -8  232.59    7.29   0
   3   6  -7   59.55    4.73   0
   3   7  -9  237.30    8.26   0
   4   2  -3 1107.34   13.24   0
   4   3  -4  179.81    6.03   0
   5   2  -4  282.68    8.13   0
   5   3  -5  277.94    8.63   0
   5   7 -16   10.82    6.96   0
   5   7 -15   35.15    6.84   0
   6  -1  -3    5.29    3.65   0
   6   4  -8  256.07   10.20   0
   6   5 -18   -5.46    6.55   0
   7   4 -15   11.32    6.79   0
   7   4 -14   27.71    7.10   0
   7   4 -13   43.50    7.28   0
   8  -2  -7   57.41    6.62   0
   8   0  -9   14.66    5.32   0
   8   1 -15   67.21    8.98   0
   8   1 -14   -2.59    6.67   0
   8   1 -11   41.75    6.84   0
  -7  -1  -1  886.71   11.71   0
  -6   1  -2   27.47    2.80   0
  -5  -3   1   51.52    3.27   0
  -4  -9   3   -0.10    2.63   0
  -4   2  -2 1681.91   10.48   0
  -1   7  -7  235.65    4.91   0
   2   8 -10    3.17    3.80   0
   4  -3   0  837.10    9.27   0
   4   4  -5  437.76    9.52   0
   4   6  -8   26.55    4.12   0
   4   7 -10  305.36   10.42   0
   4   8 -15   66.06    7.44   0
   5   1  -3  516.10   10.03   0
   5   4  -6  429.58   10.92   0
   5   7 -17    0.03    6.28   0
   5   7 -14   -0.02    4.65   0
   5   7 -13   49.43    6.99   0
   6  -3  -2    3.41    3.25   0
   6   5 -10    9.22    4.56   0
   6   6 -15    4.20    5.91   0
   7  -2  -4    8.32    4.25   0
   7   1  -6   30.35    5.68   0
   7   2  -7  199.75    9.24   0
   7   3  -9  104.44    7.48   0
   7   4 -16  106.45    9.94   0
   7   4 -12   -0.60    4.60   0
   8  -4  -6   -0.43    4.68   0
   8  -3  -6  487.12   13.54   0
   8  -1  -7    2.67    5.03   0
   8   0  -8    0.10    5.33   0
   8   1 -10  191.71    9.96   0
   8   2 -14   71.31    8.93   0
   8   2 -13    2.66    6.49   0
   8   2 -12    7.12    5.95   0
  -8  -2  -1    2.09    3.15   0
  -6  -4   1    9.14    3.02   0
  -6  -2   0  238.68    6.29   0
  -4  -5   2   -0.49    2.47   0
  -3  -9   3  525.30    8.44   0
  -2  -9   3 1179.03   11.16   0
   0   7  -7   19.86    2.72   0
   3   8 -11   12.95    4.58   0
   4   8 -13   18.45    5.87   0
   5   6  -9   43.19    5.86   0
   5   7 -19    1.36    6.41   0
   5   7 -18   -0.07    6.37   0
   5   7 -12   21.04    5.93   0
   6   1  -4   93.38    6.00   0
   6   3  -6  396.94   11.21   0
   6   6 -17    0.04    6.81   0
   6   6 -16    5.81    5.95   0
   6   6 -13   -0.95    5.48   0
   6   6 -12   29.48    6.47   0
   7  -5  -3    1.66    4.05   0
   7   0  -5    2.36    3.74   0
   7   4 -10   46.61    7.12   0
   8  -2  -6    3.28    4.88   0
   8   1  -9    1.14    4.86   0
   8   2 -15   16.39    7.49   0
   8   2 -11    4.54    5.65   0
  -7  -3   0   11.62    3.22   0
   1   8  -9  251.14    7.26   0
   2   1  -1   98.11    2.94   0
   2   6  -6   68.67    4.03   0
   3  -4   1  700.22    6.37   0
   3   3  -3   14.86    2.72   0
   4   1  -2   58.88    3.49   0
   5   5  -7  296.67    9.78   0
   6   4  -7   12.77    5.07   0
   6   5  -9   -0.69    4.11   0
   6   6 -18   -1.65    6.45   0
   7  -4  -3   33.28    4.63   0
   7  -1  -4  173.70    7.89   0
   7   3  -8   78.85    6.61   0
   7   5 -15   59.61    8.58   0
   7   5 -14    1.82    5.94   0
   8  -4  -5    3.82    4.49   0
   8   0  -7    3.57    5.30   0
   8   1  -8  122.39    8.51   0
   8   2 -10    0.13    5.39   0
   9  -3 -13   -1.84    6.25   0
   9  -3 -12    0.67    6.05   0
   9  -3 -11   -3.85    6.22   0
   9  -3 -10   -0.36    6.00   0
   9  -2 -13   -3.59    6.41   0
   9  -2 -12   -1.14    6.52   0
  -6   2  -3   79.77    3.51   0
  -4   3  -3   29.82    1.72   0
  -4   4  -4 1885.23    8.57   0
  -3   1  -1  186.27    3.42   0
  -2  -2   1    0.02    1.12   0
   1   7  -7  583.08    9.42   0
   3   7  -8  178.82    7.19   0
   4   7  -9   61.39    6.03   0
   4   8 -12    6.42    4.92   0
   5  -2  -1   10.33    2.53   0
   5   0  -2  236.38    6.77   0
   5   7 -11  245.23   10.48   0
   6  -2  -2  118.49    5.78   0
   6   0  -3   31.16    4.38   0
   6   6 -11   -0.60    4.42   0
   7  -3  -3   13.61    4.27   0
   7   4  -9    6.12    5.56   0
   7   5 -17    5.21    7.05   0
   7   5 -16    8.70    7.04   0
   7   5 -12   30.61    6.56   0
   8  -3  -5   14.69    5.20   0
   8  -1  -6   13.44    5.32   0
   8   2  -9   15.27    6.19   0
   8   3 -16    8.24    7.37   0
   8   3 -15    3.44    7.14   0
   8   3 -14   48.11    7.58   0
   8   3 -13   18.32    6.28   0
   8   3 -12  123.01    9.46   0
   8   3 -11   24.52    6.43   0
   9  -3  -9    2.81    6.23   0
   9  -2 -10   -0.80    5.92   0
   9  -1 -14   -6.32    6.85   0
   9  -1 -13    5.35    6.61   0
   9  -1 -11   -2.27    6.68   0
  -7   0  -2  655.77    9.85   0
  -6   3  -4    3.45    1.93   0
  -5   0  -1  430.96    6.98   0
  -4  -1   0  770.95    8.75   0
   2   8  -9  116.83    6.13   0
   3   2  -2 1391.53   12.59   0
   3   8 -10  284.20    9.40   0
   4   6  -7  486.62   11.34   0
   5  -5   0   32.90    3.29   0
   5   8 -17  -11.97    7.30   0
   5   8 -16    4.91    6.69   0
   5   8 -15    3.19    5.79   0
   6   5  -8  224.92    9.85   0
   6   6 -10    5.12    5.16   0
   6   7 -16    7.40    6.74   0
   6   7 -15    8.21    6.22   0
   7   1  -5  241.05    9.28   0
   7   2  -6  243.67    9.39   0
   7   3  -7   54.16    6.67   0
   7   5 -11    4.78    5.71   0
   8  -2  -5  239.32    9.75   0
   8   3 -10   27.75    6.36   0
   9  -3  -8    0.74    5.67   0
   9  -2  -9   54.98    7.59   0
   9  -1 -10   25.85    7.08   0
   9   0 -13  111.82   10.06   0
   9   0 -12    1.55    6.74   0
   9   0 -11   53.05    7.98   0
  -8  -1  -2   20.22    3.57   0
  -6  -8   2    0.98    3.01   0
   4   8 -11    4.34    4.54   0
   5   3  -4   13.37    3.88   0
   5   6  -8   19.57    4.39   0
   5   7 -10   72.24    6.86   0
   5   8 -14    9.05    6.04   0
   6  -5  -1  516.20    9.74   0
   6   7 -18   -6.15    6.92   0
   6   7 -17    4.73    6.39   0
   6   7 -14   42.22    6.87   0
   7   0  -4 1942.12   22.80   0
   7   4  -8   12.83    5.32   0
   8   0  -6  163.14    8.83   0
   8   1  -7   -2.52    4.21   0
   8   2  -8   27.49    6.20   0
   8   4 -15    8.41    7.33   0
   8   4 -13  249.14   12.71   0
   9  -2  -8   22.85    6.82   0
   9  -1  -9   23.32    6.55   0
   9   0 -10    2.63    5.96   0
   9   1 -14   -1.11    6.87   0
   9   1 -13    8.88    7.50   0
   9   1 -12    9.10    6.77   0
  -5  -7   2   72.70    4.37   0
  -4  -6   2   31.37    3.18   0
   2   7  -7 1147.44   14.20   0
   4   0  -1  165.94    4.96   0
   5   4  -5  408.19   10.09   0
   5   8 -13   12.74    5.04   0
   6  -4  -1   76.84    4.82   0
   6  -1  -2  842.99   13.11   0
   6   2  -4  181.28    7.49   0
   6   3  -5   13.45    3.94   0
   6   4  -6  672.89   14.31   0
   6   7 -12   46.11    7.24   0
   7   6 -17   -1.89    6.82   0
   7   6 -16    1.10    6.78   0
   7   6 -15   10.43    6.17   0
   7   6 -14    5.95    6.52   0
   8  -4  -4   41.46    5.53   0
   8  -1  -5   33.50    5.80   0
   8   3  -9    6.34    5.70   0
   8   4 -16   -1.27    6.98   0
   8   4 -11   75.19    7.92   0
   9  -3  -7    6.97    5.90   0
   9  -1  -8   21.66    6.70   0
   9   0  -9   27.32    6.54   0
   9   1 -11   39.03    7.52   0
   9   1 -10   10.87    6.46   0
  -7   1  -3    3.41    2.72   0
  -6  -1  -1  265.86    6.41   0
  -1  -2   1   -0.41    0.68   0
   3  -1   0  365.43    5.46   0
   4  -6   1   38.08    2.59   0
   4  -2   0  966.04   10.03   0
   4   4  -4  121.50    5.51   0
   4   7  -8  117.19    6.77   0
   4   8 -10    1.53    4.36   0
   5  -4   0   23.39    2.83   0
   5   5  -6  160.85    7.12   0
   5   8 -12    0.17    5.03   0
   6   1  -3  437.23   10.22   0
   6   6  -9  223.96    9.66   0
   7  -1  -3  963.67   15.64   0
   7   3  -6  440.63   12.44   0
   7   5  -9   -3.13    5.37   0
   7   6 -12   66.89    7.72   0
   8  -3  -4   71.89    6.45   0
   8   1  -6  162.93    8.78   0
   8   2  -7   18.76    5.86   0
   9  -2  -7    4.30    5.60   0
   9   0  -8    3.47    5.79   0
   9   2 -14   61.96    8.92   0
   9   2 -13    0.14    6.84   0
   9   2 -12    3.48    6.73   0
  -7  -2  -1  264.23    6.98   0
  -2  -5   2    1.93    1.54   0
   0   4  -3  234.09    3.56   0
   0   5  -4   83.30    2.68   0
   1   4  -3  359.94    5.46   0
   1   5  -4  103.35    3.61   0
   3   8  -9  166.69    7.29   0
   4   3  -3  339.80    7.69   0
   4   5  -5  138.76    6.10   0
   4   9 -13    5.10    5.26   0
   5  -1  -1   96.09    4.49   0
   5   7  -9  282.85   10.02   0
   6  -3  -1   25.33    3.68   0
   6   5  -7   -1.25    3.82   0
   6   7 -11  283.79   11.29   0
   7  -4  -2  277.91    8.56   0
   7   1  -4    8.90    4.41   0
   7   2  -5  166.29    7.74   0
   7   4  -7   -1.43    5.13   0
   7   6 -11   16.08    6.11   0
   8  -2  -4  116.77    7.30   0
   8   0  -5    2.30    4.83   0
   8   3  -8   30.76    6.33   0
   8   4 -10   34.28    5.90   0
   8   5 -16    0.17    7.01   0
   9  -3  -6  120.30    8.75   0
   9  -1  -7   75.12    7.75   0
   9   1  -9   24.41    5.77   0
   9   2 -11   11.86    5.86   0
   9   2 -10   70.53    7.95   0
  -5  -8   2    0.25    2.88   0
   1   8  -8  125.69    5.18   0
   3   1  -1 2727.61   16.15   0
   3   7  -7  218.23    7.41   0
   3   9 -11  162.02    7.98   0
   4   9 -12   15.16    5.18   0
   5   6  -7  349.96   10.24   0
   5   8 -11   30.94    5.81   0
   6   8 -18   -7.40    6.67   0
   6   8 -17  -18.56    6.93   0
   6   8 -16    2.76    6.02   0
   6   8 -15    1.08    6.11   0
   6   8 -14    0.11    6.10   0
   7  -3  -2  473.87   10.73   0
   7   7 -16   -3.07    6.29   0
   7   7 -15   17.22    7.73   0
   7   7 -14   89.02    8.99   0
   8   4  -9   -1.34    5.87   0
   8   5 -12  123.92    9.19   0
   9  -2  -6  148.50    8.87   0
   9   0  -7   18.30    6.15   0
   9   1  -8  232.62   11.21   0
   9   3 -14   63.35    9.14   0
   9   3 -13   23.15    7.66   0
   9   3 -12   42.85    8.27   0
  10  -2 -12    3.57    6.40   0
  -5   1  -2    2.04    1.69   0
  -1  -5   2 1409.35    9.24   0
   1   6  -5  533.99    7.86   0
   2   5  -4    1.32    2.11   0
   2   8  -8  183.23    6.76   0
   4  -5   1  226.78    4.63   0
   4   2  -2 1241.92   13.37   0
   4   6  -6  189.16    7.00   0
   5   9 -14    0.02    5.52   0
   6   6  -8  183.22    8.62   0
   6   7 -10   -2.61    4.11   0
   6   8 -13    4.79    5.87   0
   7   5  -8    8.11    4.46   0
   7   6 -10   12.14    5.05   0
   7   7 -17   -0.68    6.49   0
   7   7 -13    6.62    6.24   0
   8  -1  -4   48.09    5.87   0
   8   2  -6   -1.94    5.08   0
   8   3  -7    5.41    5.18   0
   8   5 -11    0.99    4.80   0
   9  -1  -6    1.36    5.17   0
   9   2  -9   94.08    8.37   0
   9   3 -11    9.63    6.40   0
  10  -2 -11   -2.07    6.15   0
  10  -2 -10    0.33    6.10   0
  10  -1 -12   -1.66    6.31   0
  10  -1 -11    0.79    6.18   0
  -4  -7   2   43.10    3.17   0
   0   6  -5 1186.49    9.83   0
   2   4  -3   91.60    3.41   0
   4   8  -9   73.62    6.17   0
   5  -3   0  551.91    8.58   0
   5   7  -8    5.37    4.51   0
   5   8 -10  307.11   11.08   0
   5   9 -13   -0.37    5.24   0
   6   0  -2  266.57    7.61   0
   6   3  -4    5.31    4.05   0
   6   8 -12   76.64    7.55   0
   7  -2  -2   11.26    3.79   0
   7   0  -3    9.38    3.60   0
   7   7 -12   13.04    5.98   0
   8  -4  -3   56.71    5.68   0
   8   1  -5  202.83    9.12   0
   8   4  -8    1.78    5.39   0
   8   6 -16    1.82    6.69   0
   8   6 -15    5.85    6.86   0
   8   6 -14    0.07    6.32   0
   8   6 -13    4.93    6.05   0
   9   1  -7   28.12    6.21   0
   9   2  -8   93.77    8.26   0
   9   3 -10   30.68    6.71   0
   9   4 -15   30.77    8.67   0
   9   4 -14    6.46    7.15   0
   9   4 -13  258.85   13.11   0
   9   4 -12   19.86    7.03   0
  10  -2  -9    7.44    6.32   0
  10  -1 -10   -2.25    6.36   0
  10   0 -13    4.97    6.80   0
  10   0 -11   11.40    6.72   0
  -1   5  -4  643.64    4.97   0
   1   3  -2  303.07    4.41   0
   2   6  -5  474.75    8.23   0
   3   9 -10   40.60    5.30   0
   4   7  -7   19.58    4.22   0
   4   9 -11    2.51    4.66   0
   5   4  -4  413.19    9.87   0
   6  -2  -1    9.55    2.98   0
   6   5  -6   51.52    5.15   0
   6   7  -9   45.50    6.36   0
   7   2  -4    5.97    4.27   0
   7   3  -5    1.65    3.70   0
   7   4  -6   73.06    6.56   0
   7   6  -9    9.20    4.69   0
   7   7 -11  101.05    8.48   0
   8  -3  -3    6.13    4.43   0
   8   0  -4  411.84   11.67   0
   9  -2  -5   78.13    6.97   0
   9   0  -6   84.72    7.70   0
   9   3  -9  155.44    9.84   0
   9   4 -11   70.53    8.08   0
  10  -1  -9  148.75   10.04   0
  10   0 -10    1.24    6.18   0
  10   1 -13    5.69    6.81   0
  10   1 -12    3.28    6.66   0
  10   1 -11   83.65    9.16   0
  -8  -2  -2  527.47    9.77   0
  -6   0  -2  109.22    4.22   0
  -5 -10   2    7.42    3.06   0
  -4   0  -1   15.44    1.94   0
  -3   2  -2 1217.20    7.24   0
   2   3  -2  329.99    5.51   0
   3  -3   1  217.36    3.66   0
   3   5  -4   18.11    2.92   0
   3   8  -8  120.75    6.18   0
   5   3  -3   38.71    3.98   0
   5   9 -12   17.56    5.84   0
   6   2  -3  729.28   12.66   0
   6   6  -7  108.16    7.23   0
   6   8 -11    2.18    5.30   0
   7   5  -7   22.29    4.90   0
   7   8 -16   -2.54    6.14   0
   7   8 -15   -1.32    6.37   0
   8  -2  -3    3.27    4.22   0
   8   5  -9  122.78    8.27   0
   8   6 -11   27.99    6.57   0
   9   4 -10   86.23    8.15   0
   9   5 -15    4.77    7.05   0
   9   5 -14   14.29    7.42   0
  10  -2  -8    5.06    6.03   0
  10  -1  -8   -0.31    5.59   0
  10   0  -9    1.22    6.00   0
  10   1 -10   -2.51    5.98   0
  10   2 -13   11.62    7.19   0
  10   2 -12    1.35    6.63   0
  -7  -5   0    2.21    2.47   0
  -7  -1  -2  202.32    5.89   0
  -2  -6   2    3.75    1.85   0
  -1   4  -3    0.30    0.72   0
   0   3  -2 5590.00   13.46   0
   2   7  -6   -0.77    2.66   0
   3   4  -3 1477.36   13.93   0
   3   6  -5  131.84    5.26   0
   5   0  -1  151.62    5.03   0
   5   6  -6  367.64    9.91   0
   5   8  -9   13.60    4.70   0
   6   9 -15   -1.73    5.21   0
   6   9 -14    3.15    6.35   0
   7  -1  -2  447.38   10.36   0
   7   1  -3  402.57   10.42   0
   7   6  -8    9.26    5.09   0
   7   7 -10   30.10    6.54   0
   7   8 -14  188.57   11.20   0
   7   8 -13   56.38    7.40   0
   8   2  -5    9.50    4.97   0
   8   3  -6   10.28    4.41   0
   8   4  -7   -3.27    4.80   0
   8   7 -16   -2.27    6.74   0
   8   7 -15   11.04    7.06   0
   8   7 -14    1.53    6.27   0
   9  -1  -5   85.46    7.14   0
   9   1  -6   14.83    5.59   0
   9   2  -7  623.62   16.15   0
   9   3  -8   93.32    8.37   0
   9   5 -13    3.08    5.80   0
   9   5 -12   99.43    9.20   0
  10  -2  -7   25.97    6.39   0
  10   0  -8    2.35    5.75   0
  10   1  -9   17.06    6.35   0
  10   2 -11   86.56    9.04   0
  -7  -3  -1  516.05    9.25   0
  -5   2  -3  370.21    5.55   0
  -4  -9   2  181.77    5.49   0
  -3  -7   2   88.54    3.79   0
  -2   1  -1   -1.70    0.63   0
  -1   6  -5  132.46    2.89   0
   0   7  -6   46.74    2.91   0
   4  -1   0  713.66    8.58   0
   4   8  -8  323.96    9.51   0
   4   9 -10   33.38    5.28   0
   5   9 -11    3.79    4.98   0
   6  -1  -1  281.75    7.30   0
   6   1  -2  341.02    8.49   0
   6   7  -8   44.86    5.65   0
   6   8 -10  468.31   13.51   0
   6   9 -13    0.19    5.47   0
   8  -1  -3  134.22    7.16   0
   8   1  -4   50.86    5.83   0
   8   5  -8   85.73    7.76   0
   8   6 -10    3.99    4.66   0
   8   7 -13   25.21    6.69   0
   9  -3  -4   38.96    5.68   0
   9   0  -5  261.60   10.30   0
   9   4  -9   22.90    6.05   0
   9   5 -11   -1.44    5.73   0
  10  -1  -7   28.19    6.44   0
  10   2 -10   25.28    6.71   0
  10   3 -13    5.71    6.80   0
  10   3 -12    7.21    6.88   0
  -6  -2  -1   40.69    3.26   0
  -5  -3   0  290.73    6.30   0
  -5  -1  -1  539.25    7.76   0
  -4 -10   2  119.80    4.81   0
  -4  -2   0    0.45    1.53   0
   3   3  -2 1272.35   11.91   0
   3   7  -6   24.58    3.32   0
   4   5  -4  275.88    7.31   0
   5  -2   0   18.48    2.47   0
   5   2  -2  153.17    5.43   0
   5   7  -7    8.30    4.05   0
   6  -5   0   35.80    3.41   0
   7  -4  -1  282.43    7.90   0
   7   4  -5  147.17    7.58   0
   7   8 -12   50.15    6.18   0
   8   7 -12   20.65    6.16   0
   9  -2  -4    3.28    4.65   0
   9   3  -7  519.85   14.64   0
   9   5 -10  154.94    9.60   0
   9   6 -15    2.60    6.67   0
   9   6 -14    1.57    6.43   0
  10   0  -7   58.00    7.19   0
  10   1  -8  132.95    9.06   0
  10   2  -9   15.53    6.21   0
  10   3 -11    2.06    6.24   0
   3   9  -9  115.92    6.15   0
   4   4  -3  358.36    7.79   0
   4   6  -5  198.53    6.81   0
   6  -4   0   74.66    4.19   0
   6   4  -4   34.24    4.64   0
   6   9 -12    6.28    5.37   0
   7  -3  -1   21.34    3.67   0
   7   0  -2 1306.13   16.63   0
   7   3  -4  669.19   13.24   0
   7   5  -6   68.90    5.81   0
   7   7  -9   22.24    4.98   0
   7   8 -11  155.29    9.41   0
   7   9 -17   -4.65    5.99   0
   7   9 -16  -10.69    5.62   0
   8  -4  -2    2.09    3.89   0
   8   3  -5   22.96    5.06   0
   8   4  -6   44.71    5.86   0
   8   6  -9  156.79    8.80   0
   8   7 -11   82.36    7.88   0
   9  -1  -4    6.30    4.57   0
   9   1  -5   -0.63    4.66   0
   9   2  -6   30.84    5.25   0
   9   4  -8   13.94    5.78   0
   9   6 -13    0.37    5.40   0
   9   6 -12   43.91    7.39   0
  10  -2  -6   10.00    5.36   0
  10   3 -10   34.09    6.76   0
  10   4 -13   74.47    9.00   0
  10   4 -12   85.81    8.99   0
  11  -1 -11   -4.70    5.82   0
  -8  -1  -3    2.52    2.76   0
  -7  -6   0  104.98    5.02   0
  -6  -8   1    0.01    2.87   0
  -6   1  -3   38.70    2.89   0
  -3  -8   2   33.26    2.79   0
  -1  -6   2  580.88    5.94   0
   1   8  -7    0.73    2.33   0
   2   8  -7   83.46    4.51   0
   5   8  -8  123.34    6.83   0
   5   9 -10   34.27    5.28   0
   6   3  -3  444.34    9.96   0
   6   6  -6   17.75    3.92   0
   6   8  -9  117.32    7.51   0
   7   2  -3  151.52    6.75   0
   7   6  -7   85.37    6.30   0
   7   9 -15   -0.69    5.55   0
   7   9 -14   -0.19    5.58   0
   8  -3  -2   65.46    5.37   0
   8   0  -3  120.66    6.36   0
   8   2  -4    1.59    4.10   0
   8   8 -16   -8.01    5.92   0
   8   8 -15    3.00    5.94   0
   8   8 -14   82.59    8.62   0
   9   5  -9  214.94   10.36   0
  10  -1  -6   -0.46    4.93   0
  10   1  -7    4.21    5.46   0
  10   2  -8    3.84    5.27   0
  10   3  -9   21.36    5.89   0
  10   4 -11   66.58    8.14   0
  11  -1 -10   -7.66    6.80   0
  11   0 -11   -0.01    5.87   0
  11   1 -12   74.14    8.58   0
  -7   0  -3  163.57    4.94   0
  -5   3  -4   98.34    2.83   0
  -4  -5   1  217.40    5.29   0
  -3  -9   2   71.82    3.61   0
  -2  -7   2   99.41    3.18   0
   3   0   0   33.89    2.06   0
   3   8  -7  100.31    5.09   0
   4   7  -6    6.55    2.80   0
   4   9  -9  386.16   10.20   0
   6   7  -7   25.96    4.74   0
   6   9 -11   37.54    5.77   0
   7  -2  -1   33.93    4.10   0
   7   7  -8    2.97    4.49   0
   7   8 -10   33.71    5.92   0
   7   9 -13    0.34    5.58   0
   8  -2  -2    5.20    3.70   0
   8   6  -8    5.86    5.12   0
   8   7 -10    1.13    4.91   0
   8   8 -13   -0.02    5.25   0
   9   0  -4  204.09    8.64   0
   9   3  -6  135.53    8.01   0
   9   7 -15   -0.17    6.04   0
   9   7 -14    5.20    6.18   0
  10   0  -6   11.70    5.34   0
  10   4 -10  106.69    8.62   0
  10   5 -14    9.90    6.80   0
  10   5 -13   13.66    6.80   0
  11  -1  -9    7.79    6.57   0
  11   0 -10    4.95    5.79   0
  11   1 -11    0.65    5.57   0
  -9  -1  -4   22.04    3.14   0
  -8  -3  -2   24.94    3.27   0
   4   3  -2 1091.21   11.93   0
   5   1  -1    3.02    2.29   0
   5   5  -4   51.36    4.00   0
   5   6  -5  154.08    6.47   0
   6  -3   0  624.60    9.38   0
   6   0  -1   79.00    4.28   0
   7   9 -12   22.54    5.61   0
   8   1  -3  311.29    9.21   0
   8   8 -12    1.02    5.10   0
   9  -3  -3   76.55    5.95   0
   9   2  -5   -1.72    4.46   0
   9   4  -7    3.19    4.27   0
   9   5  -8   25.47    5.73   0
   9   6 -10   64.14    6.56   0
   9   7 -13   -2.25    5.55   0
  10  -2  -5   -1.56    4.57   0
  10   2  -7    1.80    5.03   0
  10   3  -8   -0.74    4.74   0
  10   5 -12  106.68    9.24   0
  11  -1  -8    2.75    5.53   0
  11   0  -9    1.51    5.61   0
  11   2 -12    5.87    6.32   0
  11   2 -11   87.61    8.52   0
  -6  -5   0  376.84    7.44   0
  -5  -7   1   10.06    2.53   0
   2   2  -1    0.61    1.12   0
   4   8  -7   47.39    4.47   0
   5  -1   0  283.14    5.81   0
   5   7  -6   59.73    4.81   0
   7   1  -2  126.37    5.75   0
   7   5  -5  131.48    6.68   0
   8  -1  -2    5.52    3.55   0
   8   4  -5   54.42    5.51   0
   8   7  -9    9.42    5.16   0
   8   8 -11  108.50    7.75   0
   9  -2  -3    3.36    3.88   0
   9   7 -12   62.20    6.92   0
  10  -1  -5   -0.54    4.31   0
  10   1  -6   18.00    4.58   0
  10   4  -9   -1.21    4.28   0
  10   5 -11   63.57    7.12   0
  10   6 -14    5.05    6.05   0
  11   0  -8   30.76    6.13   0
  11   1  -9    4.26    5.53   0
  11   2 -10   31.10    7.01   0
  11   3 -12   28.05    6.82   0
  -7  -4  -1  230.88    5.95   0
   6   8  -8  115.57    6.37   0
   7   4  -4   11.61    3.40   0
   8   5  -6    3.21    3.58   0
   9   1  -4   33.99    4.51   0
  -7 -16   7  135.77   16.84   0
  -7 -12   5  129.01   13.50   0
  -6 -19   8    3.28   15.36   0
  -6 -18   7    0.46   14.29   0
  -6 -17   6  317.14   22.10   0
  -6 -16   5   61.09   14.73   0
  -6 -14   4   19.14   12.45   0
  -6 -10   3   13.30    9.14   0
  -4 -16   3    1.55   12.89   0
  -4 -11   1   54.45   10.95   0
  -4  -6   1   11.55    5.84   0
  -3 -17   3   10.02   12.66   0
  -3  -7   0  132.71    9.42   0
  -2 -16   2  146.03   16.44   0
  -2 -12   0  321.40   17.10   0
  -1 -20   5    9.59   15.58   0
  -1 -19   4    7.70   14.61   0
  -1 -18   3   30.04   15.08   0
  -1 -15   1   37.77   13.54   0
  -1  -9  -1    1.40    8.09   0
   0 -18   3   89.72   16.83   0
   0   5   4   81.76    6.50   0
   1   4   2   23.39    4.35   0
   2 -18   3   30.88   15.03   0
   3 -13   0   99.32   14.25   0
  -7 -14   6   36.55   12.43   0
  -7 -10   5   76.96   10.68   0
  -5 -20   8    6.01   15.57   0
  -5 -19   7   -1.90   14.25   0
  -5 -14   3   27.66   12.34   0
  -5 -11   2    4.50    9.58   0
  -5  -7   2   70.84    7.60   0
  -4 -20   7   13.33   15.59   0
  -4 -17   4   49.32   13.81   0
  -4 -14   2    5.85    9.82   0
  -3 -20   6   41.62   17.16   0
  -3 -19   5   30.42   16.96   0
  -3 -18   4    2.36   13.09   0
  -3 -15   2   44.03   13.84   0
  -3  -3   1 1452.89   14.99   0
  -2 -14   1  127.97   15.26   0
  -2  -1   1  104.85    2.70   0
  -1  -6  -1   48.26    6.81   0
  -1   4   4    7.75    4.21   0
   0 -20   5    1.43   14.37   0
   0 -19   4   28.95   16.73   0
   0 -15   1   22.67   13.12   0
   0 -13   0    5.14   11.19   0
   1 -20   5   -0.97   15.77   0
   1 -19   4   14.19   14.31   0
   1 -18   3   -5.67   14.11   0
   1 -15   1   46.45   12.88   0
   1   6   4  309.34   11.03   0
   2 -20   5    4.22   15.18   0
   2 -19   4   -2.05   13.63   0
   2 -15   1   16.49   13.00   0
   2 -13   0   -0.40   10.56   0
   6   1  -1  237.39    4.08   0
   6   8   3    2.84    5.54   0
  -6 -19   9  -15.12   14.76   0
  -6 -15   5  310.65   19.89   0
  -5 -18   6   11.23   13.35   0
  -5 -17   5    7.47   10.83   0
  -5  -9   2  869.39   21.27   0
  -5  -8   2    1.80    6.70   0
  -4 -19   6   23.06   15.43   0
  -4 -18   5   22.34   13.42   0
  -4 -10   1   -0.22    7.25   0
  -2 -17   3    7.25   12.75   0
  -2 -11   0    9.21    9.85   0
  -1 -16   2   15.30   12.59   0
  -1  -7  -1  178.64    9.67   0
  -1   2   2  117.73    3.86   0
   0  -3  -1  436.01    8.64   0
   1 -13   0    3.82   10.74   0
   1 -10  -1    0.94    8.76   0
   2 -10  -1 1078.53   25.33   0
   2   5   2  700.20   13.42   0
   2   6   3  129.87    7.52   0
   3 -10  -1  197.08   13.41   0
   6   7   2  131.99    8.81   0
  -7 -13   6   -0.24   10.49   0
  -6 -17   7   -1.28   12.89   0
  -6 -16   6  209.21   18.16   0
  -5 -20   9    0.25   14.02   0
  -5 -15   4    5.04   11.52   0
  -5 -13   3  347.05   18.32   0
  -4 -13   2   70.58   12.82   0
  -3 -16   3    9.04   10.80   0
  -3 -12   1    4.57    9.76   0
  -2 -20   6   53.95   16.60   0
  -2 -19   5   37.35   16.28   0
  -2 -18   4   24.22   13.39   0
   0 -16   2  222.92   18.27   0
   0  -9  -1   -1.95    7.39   0
   0   6   5   29.75    6.47   0
   2 -16   2   63.99   14.18   0
   2   7   4  158.23    9.19   0
   4   5   1  755.31   13.83   0
  -6 -14   5   11.23   10.95   0
  -6 -12   4    2.26    9.35   0
  -5 -19   8   74.19   17.20   0
  -4 -20   8   12.03   14.73   0
  -3 -20   7   10.40   14.79   0
  -3 -17   4   91.25   14.80   0
  -3 -14   2    9.86   10.92   0
  -2 -13   1   39.63   11.84   0
  -1 -20   6  129.82   19.39   0
  -1 -19   5    4.52   13.85   0
  -1 -18   4   40.05   13.79   0
  -1 -17   3   -6.99   11.78   0
   0 -12   0    2.92    9.95   0
   1 -16   2   62.24   14.34   0
   1   7   5   39.17    6.79   0
   3 -17   3    1.17   13.45   0
   3 -14   1    8.77   11.95   0
   3 -12   0  383.68   18.32   0
   4  -9  -1  384.52   15.13   0
   5   8   3   24.98    6.98   0
  -6 -18   9   18.82   13.94   0
  -6 -11   4   45.82   10.17   0
  -5 -20  10   -3.97   14.16   0
  -5 -18   7   -0.29   12.79   0
  -5 -17   6   67.75   14.66   0
  -5 -16   5    7.96   11.39   0
  -5 -12   3   39.25   10.53   0
  -5  -3   4   10.17    3.62   0
  -4 -19   7    4.04   15.21   0
  -4 -18   6   25.05   13.57   0
  -4 -17   5   57.56   13.35   0
  -4 -16   4    1.26   11.27   0
  -4 -12   2   14.77    9.97   0
  -3 -18   5   74.74   15.01   0
  -2  -4   0  188.97    6.80   0
  -1 -11   0   48.47   10.33   0
  -1   5   5   77.70    6.04   0
   0 -20   6  191.13   20.27   0
   0 -19   5   10.64   14.31   0
   0 -18   4   72.98   14.95   0
   0 -17   3   -7.02   12.34   0
   0 -14   1   27.67   11.41   0
   0  -8  -1    5.70    6.33   0
   1 -20   6    1.82   14.42   0
   1 -17   3   17.36   13.04   0
   1 -14   1    7.86   10.54   0
   1 -12   0   49.94   10.99   0
   1  -9  -1  140.30   10.82   0
   2 -19   5    2.05   14.46   0
   2 -18   4    6.39   12.83   0
   2 -17   3   31.66   13.43   0
   2 -14   1  216.26   17.02   0
   2 -12   0  201.55   14.54   0
   3 -18   4    1.87   12.78   0
   3  -9  -1  320.42   14.45   0
   3   7   3   17.49    5.13   0
   5   7   2   15.89    5.94   0
   7   4   0   36.97    4.72   0
   7   6   1   65.18    6.63   0
   8   6   1   21.87    6.20   0
  -6 -17   8    7.60   13.04   0
  -6 -15   6   40.11   12.23   0
  -6 -10   4  158.13   11.81   0
  -6  -9   4   10.28    8.14   0
  -6  -8   4  195.63   10.66   0
  -5 -19   9   -3.91   14.08   0
  -5 -14   4   15.09   11.37   0
  -5  -5   3  275.73    8.80   0
  -4 -20   9   -0.52   13.75   0
  -4  -4   2  706.82   11.88   0
  -3 -11   1  230.02   13.50   0
  -2 -20   7    9.22   14.96   0
  -2 -16   3   10.99   11.41   0
  -2   2   3  187.89    4.62   0
  -2   3   4   -1.80    2.97   0
  -1 -15   2  162.04   16.16   0
   0  -4  -1 1712.25   18.16   0
   1 -19   5   28.52   14.03   0
   1 -18   4   -2.22   13.06   0
   2  -9  -1  285.15   13.22   0
   2   8   5    2.45    5.25   0
   3   6   2  449.84   11.62   0
   3   8   4  329.72   11.81   0
   4   1  -1  479.79    4.87   0
   6   6   1  121.82    7.66   0
  -6 -13   5   79.85   12.01   0
  -5 -11   3  477.91   18.23   0
  -4 -11   2   61.32   10.23   0
  -3 -20   8   -0.19   14.03   0
  -2 -19   6    7.27   14.07   0
  -2 -18   5   37.61   14.06   0
  -2 -17   4    4.62   11.40   0
  -2 -14   2   -2.50   10.32   0
  -2 -12   1   62.47   11.45   0
  -2  -8   0  514.63   15.26   0
  -1 -20   7   18.11   16.23   0
  -1 -13   1   26.46   10.54   0
   0 -15   2   96.15   14.17   0
   0 -11   0   -0.62    8.44   0
   0  -6  -1   57.55    6.25   0
   0  -5  -1   33.72    5.05   0
   1  -8  -1  376.43   13.56   0
   3 -15   2  109.73   14.93   0
   4  -8  -1   43.03    8.09   0
   5   4   0  299.52    7.93   0
  -6 -17   9   14.61   13.75   0
  -6 -14   6   31.28   11.06   0
  -6 -12   5  238.92   15.44   0
  -5 -19  10    2.98   13.91   0
  -5 -18   8    5.55   12.95   0
  -5 -17   7    2.28   11.63   0
  -5 -16   6  131.08   15.01   0
  -5 -15   5   53.13   11.14   0
  -4 -19   8   13.39   13.76   0
  -4 -15   4    5.81   11.23   0
  -4  -2   3 1047.39    9.67   0
  -3 -19   7   19.04   15.05   0
  -3 -18   6    1.20   12.40   0
  -3 -16   4   -3.98   11.01   0
  -3 -10   1    2.61    6.81   0
  -3  -4   1  650.77   11.34   0
  -2  -7   0  115.05    8.31   0
  -2  -5   0  299.26    9.03   0
  -1 -19   6   36.86   14.50   0
  -1 -16   3   69.90   13.21   0
  -1 -10   0   94.81   10.30   0
   0 -20   7   57.36   17.19   0
   0 -13   1   59.34   11.30   0
   1 -15   2   86.04   13.80   0
   1   8   6   -0.91    6.06   0
   2 -15   2    6.89   12.03   0
   4   8   3   37.80    6.66   0
   8   8   2  191.89   10.29   0
  -6 -16   8    7.36   11.93   0
  -6 -15   7  492.54   22.35   0
  -5 -13   4   55.16   10.02   0
  -5 -10   3  313.82   14.38   0
  -5  -6   3  302.61   10.02   0
  -4 -18   7   -0.00   12.18   0
  -4 -17   6    1.73   11.73   0
  -4 -16   5    7.60   10.83   0
  -4 -13   3   43.09   10.86   0
  -4 -10   2  130.42   11.15   0
  -3 -20   9   16.26   14.23   0
  -3 -17   5    2.60   11.07   0
  -2 -20   8    1.98   15.02   0
  -2  -6   0   20.80    4.78   0
  -2   4   5    0.10    3.59   0
  -1 -18   5   29.23   12.91   0
  -1 -17   4  149.24   15.38   0
   0 -19   6   30.69   14.06   0
   0 -16   3   84.49   13.88   0
   1 -16   3  114.01   14.09   0
   1 -13   1  109.73   12.67   0
   1 -11   0    6.43    8.36   0
   2 -13   1  299.13   16.72   0
   2 -11   0   27.31    9.47   0
   2  -8  -1 1315.01   22.99   0
   3 -19   6   -4.89   12.60   0
   3 -16   3    1.58   11.26   0
   3 -13   1   13.48   10.40   0
   3 -11   0  331.46   15.59   0
   3  -8  -1  473.49   14.69   0
   3   5   1  288.76    8.67   0
   4   7   2  169.22    8.61   0
   5   6   1  254.04    9.29   0
   7   8   2  150.67    9.26   0
  -6 -11   5  482.43   17.94   0
  -6  -6   5    3.51    5.12   0
  -5 -19  11  -11.71   12.48   0
  -5 -18   9    1.71   13.54   0
  -5 -14   5  130.67   13.67   0
  -5  -9   3   41.43    8.07   0
  -5  -8   3  999.27   20.06   0
  -5  -7   3    0.34    5.13   0
  -4 -19   9   12.26   13.57   0
  -3 -14   3   86.76   13.09   0
  -3 -12   2  113.12   12.45   0
  -2 -19   7   23.70   14.33   0
  -2 -15   3   36.68   10.61   0
  -2 -11   1  166.63   12.75   0
  -1 -14   2   -1.56   10.00   0
  -1 -12   1  126.12   12.75   0
  -1  -9   0  270.32   12.81   0
  -1  -2   0   -1.32    1.63   0
   0 -18   5    0.43   12.42   0
   0 -17   4  265.84   19.14   0
   1  -7  -1  118.91    7.55   0
   2 -18   5   -1.61   12.35   0
   2 -17   4   12.41   12.60   0
   3 -18   5   -1.47   11.82   0
   3 -17   4   -3.34   12.65   0
   6   8   2  144.17    8.98   0
  -6 -13   6   19.95    9.83   0
  -6 -10   5  142.52   11.65   0
  -5 -17   8   11.97   12.24   0
  -5 -15   6    5.58   10.49   0
  -4 -14   4   -4.84   10.25   0
  -4  -5   2    2.28    3.98   0
  -3 -19   8    1.19   13.41   0
  -3  -8   1  533.76   15.15   0
  -3  -5   1  170.00    7.34   0
  -2 -18   6    0.65   12.40   0
  -2 -17   5   20.95   11.72   0
  -2 -16   4   53.06   12.41   0
  -2 -13   2   -1.64    9.46   0
  -1 -20   8    0.07   13.66   0
   0 -14   2    4.28   10.04   0
   0 -10   0  161.82   10.89   0
   1  -6  -1  234.58    9.07   0
   1   6   3   11.22    5.03   0
   2  -7  -1  450.97   13.33   0
   4  -7  -1  198.49    9.58   0
   4   4   0   43.91    4.38   0
  -6 -15   8   46.59   12.75   0
  -6 -14   7  100.45   12.87   0
  -6  -9   5   -1.28    7.36   0
  -6  -7   5   32.14    6.70   0
  -5 -18  10    3.91   11.84   0
  -5 -16   7    4.18   11.06   0
  -4 -18   8  107.10   15.87   0
  -4 -17   7   63.47   13.59   0
  -4  -8   2 1385.78   23.16   0
  -4  -6   2   28.46    5.30   0
  -3 -18   7   21.35   12.99   0
  -3 -17   6    2.33   11.51   0
  -3 -16   5   -7.46   10.21   0
  -3 -15   4    3.72    9.24   0
  -3  -7   1   36.79    6.35   0
  -3  -6   1  117.16    7.34   0
  -2 -20   9    3.26   13.76   0
  -1 -19   7   14.92   14.81   0
  -1 -15   3   15.47   11.43   0
   0 -20   8   29.87   15.21   0
   0 -12   1  242.52   14.91   0
   0   5   3  156.43    6.79   0
   0   6   4  258.43    9.16   0
   1 -14   2   74.03   12.53   0
   1 -10   0   22.39    8.43   0
   1   7   4  104.63    7.45   0
   2 -14   2   37.90   11.04   0
   2   7   3  551.02   13.41   0
   3 -14   2   37.02   11.18   0
   3  -7  -1  509.17   13.66   0
   4 -12   1   68.88   11.03   0
   4 -10   0   11.22    8.17   0
  -6 -12   6   18.34    9.83   0
  -6  -8   5   27.71    6.95   0
  -5 -13   5  115.03   12.73   0
  -5 -11   4  145.99   12.13   0
  -4 -19  10   -1.07   12.23   0
  -4 -16   6    9.27   10.81   0
  -4  -7   2   31.05    5.50   0
  -3 -13   3   68.09   11.71   0
  -3 -11   2  426.32   17.13   0
  -2 -19   8   -0.30   13.21   0
  -2 -14   3   69.70   12.37   0
  -2 -10   1    8.52    6.68   0
  -1 -18   6    4.35   12.25   0
  -1 -17   5   50.02   13.21   0
  -1 -16   4   14.20   10.95   0
  -1 -11   1  314.57   15.06   0
  -1  -8   0   77.72    7.37   0
   0 -19   7   60.50   15.32   0
   0 -15   3  139.73   15.26   0
   1 -12   1   17.08    8.92   0
   1  -5  -1  180.94    7.43   0
   1  -3  -1    8.21    2.79   0
   1   5   2  493.63   10.63   0
   2 -10   0   36.23    8.74   0
   2   6   2  151.28    7.49   0
   2   8   4   11.18    4.94   0
   3 -12   1   -2.52    8.37   0
   3 -10   0   -4.88    7.75   0
   4   6   1  293.03    9.65   0
   7   7   1  123.74    7.98   0
   8   7   1  467.27   12.70   0
  -6 -13   7    2.25    9.24   0
  -5 -18  11   -2.17   12.53   0
  -5 -17   9   92.94   14.85   0
  -5 -14   6   12.35   10.02   0
  -5  -4   4  366.32    8.71   0
  -4 -19  11   -4.53   12.91   0
  -4 -18   9   18.22   13.26   0
  -4 -13   4   13.71   10.08   0
  -4 -11   3   89.26   10.72   0
  -3 -19   9   11.62   11.47   0
  -2 -12   2   76.62   11.31   0
  -1 -20   9   11.02   13.55   0
  -1 -13   2   16.12    8.54   0
   0 -18   6    4.48   13.06   0
   0 -17   5   57.01   13.41   0
   0 -16   4  171.60   15.68   0
   0  -9   0   36.87    6.87   0
   0   7   5  140.97    8.31   0
   1 -15   3  405.79   20.62   0
   1  -4  -1   66.08    4.65   0
   1   8   5  196.34    9.86   0
   2 -19   7   -4.15   13.33   0
   2 -15   3   80.14   13.50   0
   2 -12   1   60.77   10.69   0
   2  -6  -1   -0.74    4.10   0
   3 -19   7   -0.24   12.39   0
   3 -18   6    4.65   12.88   0
   3 -15   3   -1.74   10.48   0
   3   8   3  569.75   14.51   0
   4  -6  -1   42.02    6.17   0
   5   8   2  526.31   13.66   0
   6   5   0  365.86    9.66   0
   6   7   1   88.56    7.13   0
   7   5   0   -1.61    3.74   0
  -6 -14   8  271.66   16.91   0
  -6 -11   6  108.09   11.12   0
  -5 -15   7   11.61   10.77   0
  -5 -10   4  547.77   17.58   0
  -4 -17   8    9.21   11.46   0
  -3 -18   8   68.88   14.43   0
  -3 -14   4   98.82   13.10   0
  -2 -18   7   74.96   13.45   0
  -2 -17   6    5.24   11.39   0
  -2 -16   5   -1.01   10.05   0
  -2  -9   1  342.97   13.57   0
  -1 -19   8   -1.36   13.22   0
  -1  -7   0    5.10    4.62   0
  -1   5   4    5.77    4.03   0
   0 -13   2   26.64    9.98   0
   0   4   2    9.30    3.33   0
   1 -18   6    2.13   12.58   0
   1 -17   5    0.83   11.27   0
   1 -16   4   81.91   13.60   0
   2 -18   6    2.99   13.01   0
   2 -16   4    8.05   11.15   0
   3 -17   5   -2.19   12.63   0
   3 -16   4   -2.01   10.98   0
   3  -6  -1   38.43    5.75   0
   3   7   2  316.53   10.55   0
   4 -13   2   -0.84   10.08   0
  -6 -10   6   43.47    9.22   0
  -5 -17  10    2.27   11.94   0
  -5 -12   5   29.99    9.40   0
  -4 -19  12   -4.54   13.27   0
  -4 -18  10    3.16   11.97   0
  -4 -16   7    1.20   10.93   0
  -4 -15   6   11.42   10.94   0
  -4 -14   5   28.41    9.39   0
  -3 -19  10    5.08   12.79   0
  -3 -16   6   23.14   11.22   0
  -3 -15   5   28.29   12.18   0
  -3 -10   2  191.69   11.31   0
  -2 -19   9   11.41   13.36   0
  -1 -14   3  378.00   18.89   0
  -1   4   3   78.52    4.58   0
   0 -11   1    6.78    8.43   0
   1  -9   0   72.20    8.82   0
   4  -9   0   87.12    9.69   0
   5  -5  -1  110.68    6.73   0
   6   2  -1 1281.10   10.57   0
  -6 -13   8  108.62   12.25   0
  -6 -12   7   -2.13    8.12   0
  -5 -16   9   15.02   12.22   0
  -5 -13   6   87.67   11.68   0
  -5  -9   4   10.91    6.94   0
  -5  -5   4   50.47    5.10   0
  -4 -12   4  221.98   14.47   0
  -3 -12   3    2.45    7.47   0
  -2 -13   3    0.91    9.34   0
  -1 -18   7  146.53   15.79   0
  -1 -17   6   -3.21   10.66   0
  -1 -16   5   27.99   11.34   0
  -1 -15   4   10.93   11.57   0
  -1 -12   2  138.74   12.42   0
  -1 -10   1  202.52   12.13   0
  -1  -6   0  671.87   13.84   0
  -1  -3   0  233.96    5.92   0
  -1   6   5    3.35    4.52   0
   0 -19   8    7.08   13.01   0
   0  -8   0  189.83   10.00   0
   1 -19   8   -1.70   12.95   0
   1 -13   2   10.79    8.24   0
   2 -13   2    1.08    9.55   0
   2  -9   0  648.05   17.74   0
   2  -5  -1  192.73    7.48   0
   2  -1  -1    0.10    1.18   0
   3 -19   8   -6.27   12.14   0
   3  -9   0  157.94   10.52   0
   5   7   1  414.17   11.73   0
  -6  -9   6   63.80    8.52   0
  -5 -14   7   50.53   11.67   0
  -5 -11   5  560.37   18.74   0
  -5  -8   4   96.28    8.41   0
  -4 -18  11   -1.83   11.82   0
  -4 -17   9   86.87   14.47   0
  -3 -19  11   21.75   13.57   0
  -3 -18   9   69.58   14.67   0
  -3  -9   2   67.44    8.59   0
  -2 -18   8   42.08   13.63   0
  -2 -11   2  104.83    9.95   0
  -2  -8   1  388.79   13.08   0
  -2   1   2   48.84    1.84   0
  -1 -19   9   37.41   14.56   0
  -1  -5   0  149.92    6.57   0
  -1  -4   0   37.80    4.36   0
   0 -18   7   28.22   13.22   0
   0 -14   3   22.30    9.20   0
   1 -11   1   34.95    7.98   0
   2 -11   1  245.05   13.80   0
   2   5   1   52.84    4.40   0
   3 -11   1 1054.49   24.85   0
   4 -18   7    3.11   12.58   0
   4 -14   3    5.30   10.08   0
   4  -5  -1    4.89    4.39   0
   4   8   2  226.70    9.42   0
  -6 -11   7    7.10    8.50   0
  -6  -8   6   44.18    7.33   0
  -5 -16  10    9.79   11.26   0
  -5  -7   4   29.55    5.70   0
  -5  -6   4  326.78   10.12   0
  -4 -16   8   13.73   11.28   0
  -4 -13   5   10.07    9.43   0
  -4  -9   3   -0.37    5.62   0
  -4  -3   3  318.91    6.97   0
  -3 -17   8  240.67   18.32   0
  -3 -13   4   84.03   10.70   0
  -3  -2   2 1073.88    9.74   0
  -3   2   4   45.54    3.00   0
  -2 -19  10    0.70   12.85   0
  -2 -17   7   -2.12   10.63   0
  -2 -16   6   -2.36    9.85   0
  -2 -15   5   60.82   12.75   0
  -2 -14   4  238.14   15.22   0
   0 -17   6   17.40   11.53   0
   0 -16   5  112.50   14.39   0
   0 -15   4   -2.41   10.43   0
   1 -18   7    4.69   12.63   0
   1 -14   3    4.75    8.38   0
   2 -18   7   -7.28   13.13   0
   2 -14   3    4.09   10.21   0
   2  -4  -1  366.94    8.69   0
   3 -18   7   -8.46   11.82   0
   3 -14   3   30.95   11.06   0
   3  -5  -1    7.59    3.91   0
   3   6   1  177.80    7.76   0
   4 -17   6    0.27   11.22   0
   4 -15   4    0.03   10.61   0
   8   8   1   31.33    6.36   0
  -5 -15   9    8.46   11.98   0
  -5 -12   6   -0.11    8.45   0
  -4 -17  10    0.85   11.87   0
  -4 -15   7   49.75   11.66   0
  -4 -14   6  115.58   13.01   0
  -4 -11   4    7.78    8.50   0
  -3 -19  12    3.77   12.48   0
  -3 -18  10    4.35   13.39   0
  -3 -16   7   32.89   11.61   0
  -3 -15   6   30.82   11.34   0
  -3 -14   5   37.19   10.86   0
  -3 -11   3   26.52    7.59   0
  -2  -7   1  556.65   14.09   0
  -2  -2   1    2.23    2.22   0
  -1 -18   8    5.87   12.20   0
  -1 -13   3   38.02   10.36   0
  -1  -9   1  122.80    9.90   0
   0 -19   9    5.92   13.20   0
   0 -12   2    5.44    7.60   0
   0 -10   1    8.83    7.70   0
   0  -7   0  236.84    9.90   0
   1 -17   6   -2.52   11.22   0
   1 -15   4    1.34   10.54   0
   1  -8   0   72.51    7.76   0
   2 -17   6    2.77   12.12   0
   2 -16   5    2.05   10.71   0
   2 -15   4    3.88   11.13   0
   3 -17   6   -3.67   11.90   0
   3 -15   4    5.47   10.85   0
   7   8   1  218.72    9.84   0
  -6 -10   7   22.91    8.45   0
  -5 -14   8  103.89   13.64   0
  -5 -13   7   63.98   11.40   0
  -5 -10   5  260.77   13.10   0
  -4  -8   3  290.51   11.33   0
  -3  -8   2   34.82    5.83   0
  -2 -19  11    3.99   12.74   0
  -2 -18   9   -4.07   10.50   0
  -2 -12   3   31.89    8.57   0
  -2 -10   2 1351.00   25.99   0
  -2   4   4  119.29    5.41   0
  -1 -19  10    6.34   13.19   0
  -1 -17   7   52.43   13.14   0
  -1 -14   4  110.81   13.04   0
  -1 -11   2  182.35   12.71   0
  -1   3   2   19.94    2.59   0
   0 -18   8   77.34   15.26   0
   1 -19   9   -0.24   13.45   0
   1 -12   2   51.07   10.27   0
   1   7   3  320.08   10.48   0
   1   8   4  747.42   16.05   0
   2  -8   0    3.10    5.88   0
   2  -3  -1  193.29    5.66   0
   2  -2  -1  373.04    6.00   0
   2   8   3    3.21    5.46   0
   4 -12   2   -5.22    8.23   0
   4  -8   0  268.06   11.66   0
   4   5   0  101.77    5.36   0
   4   7   1    3.05    4.92   0
   5  -4  -1   20.56    4.06   0
   6   8   1   24.59    6.24   0
   7   6   0   88.73    6.29   0
  -4 -17  11    5.22   11.96   0
  -4 -16   9   15.37   11.10   0
  -4 -12   5   22.96    9.57   0
  -4  -7   3 1158.46   19.59   0
  -3 -18  11   15.35   13.44   0
  -3 -17   9   88.40   14.20   0
  -3 -12   4    8.38    8.98   0
  -2 -17   8   10.69   11.80   0
  -2  -6   1  205.99    8.76   0
  -1 -16   6    6.18   10.35   0
  -1 -15   5   71.62   12.78   0
   0 -19  10    0.31   13.14   0
   0 -13   3   12.94   10.16   0
   0   7   4   10.48    5.03   0
   1 -10   1    1.57    7.59   0
   1   2   0   -0.58    1.32   0
   2 -12   2    8.56    8.90   0
   2   7   2    2.88    4.77   0
   3 -12   2  224.59   14.16   0
   3  -8   0   64.08    7.73   0
   3  -4  -1   53.72    4.59   0
   4 -18   8   -3.30   11.81   0
   4 -10   1  121.68   10.95   0
  -5 -15  10   48.03   12.31   0
  -5 -11   6   12.02    8.60   0
  -5  -9   5   -2.84    6.78   0
  -5  -3   5  229.78    6.47   0
  -4 -15   8   16.85   11.56   0
  -4 -14   7  120.56   13.33   0
  -4 -13   6    0.21    9.27   0
  -4 -10   4   64.47    9.28   0
  -4  -6   3   15.00    5.09   0
  -4  -4   3  326.21    8.24   0
  -3 -16   8    3.78   10.96   0
  -3 -10   3  246.54   13.16   0
  -3  -7   2   65.59    6.06   0
  -2 -19  12   36.02   14.40   0
  -2 -18  10   22.42   14.20   0
  -2 -16   7   70.53   13.06   0
  -2 -13   4  127.53   11.78   0
  -1 -19  11   10.56   14.40   0
  -1 -18   9    2.67   12.33   0
   0 -17   7   60.05   13.58   0
   0 -16   6   20.72   10.91   0
   0 -14   4   73.81   12.07   0
   0  -6   0  424.30   11.56   0
   0   6   3    3.52    4.45   0
   1 -13   3   14.76    9.70   0
   1   6   2   40.28    5.48   0
   2 -10   1   44.22    8.93   0
   3 -10   1    3.22    7.72   0
   3   8   2  200.74    9.44   0
   4 -17   7   -2.78   10.90   0
   4 -13   3   16.11   10.26   0
   4  -4  -1   26.46    4.01   0
  -5 -14   9   12.79   10.98   0
  -5 -13   8    3.56    9.36   0
  -5 -12   7   -2.34    8.40   0
  -4 -17  12  -12.95   11.30   0
  -4 -16  10    5.62   11.24   0
  -4  -5   3  285.99    8.70   0
  -3 -18  12    6.64   12.32   0
  -3 -17  10   93.70   14.84   0
  -3 -15   7   -4.28   10.52   0
  -3 -13   5   26.63    8.93   0
  -2 -15   6    8.03    9.04   0
  -2 -14   5    1.07    8.53   0
  -2  -9   2   39.01    7.82   0
  -2  -5   1  421.04   10.36   0
  -2  -3   1 4210.92   23.35   0
  -1 -17   8   49.69   12.84   0
  -1 -12   3   -0.65    9.15   0
  -1  -8   1  371.15   12.59   0
   0 -15   5   75.81   13.02   0
   0 -11   2   67.34   10.13   0
   0  -9   1   42.01    7.82   0
   0   8   5    1.80    5.60   0
   1 -19  10   -5.46   12.03   0
   1  -7   0  260.96    9.94   0
   2 -17   7   -2.53   11.72   0
   2 -13   3   85.20   12.16   0
   3 -17   7   -6.65   12.84   0
   3 -13   3    2.48    9.69   0
   4 -16   6   -3.42   11.07   0
   4 -14   4  113.04   13.50   0
   5  -7   0   53.61    7.28   0
   5   6   0   11.92    4.88   0
   5   8   1  154.90    8.69   0
  -5  -8   5   -2.55    6.01   0
  -4 -11   5  695.80   20.75   0
  -3 -18  13    1.90   12.08   0
  -3  -6   2  664.40   13.72   0
  -3  -3   2  985.30   11.59   0
  -2 -18  11   19.27   13.38   0
  -2 -17   9    4.55   11.14   0
  -2 -11   3   39.64    8.18   0
  -2  -4   1 1435.11   16.04   0
  -2   3   3  306.24    6.47   0
  -1 -18  10   11.96   13.33   0
  -1 -10   2  153.29   11.45   0
   0 -19  11    0.78   13.27   0
   0 -18   9   -1.17   10.91   0
   1 -16   6    8.13    9.57   0
   1 -15   5  156.62   15.22   0
   1 -14   4  155.75   13.29   0
   2 -16   6    1.94   11.17   0
   2 -15   5   39.21   12.01   0
   2 -14   4   35.19   11.37   0
   3 -16   6    0.96   11.17   0
   3 -15   5    3.44   10.62   0
   3 -14   4   14.71   10.94   0
   4 -15   5    1.79   10.66   0
   4   9   2   20.33    6.49   0
   5 -18   9    1.72   12.06   0
  -5 -14  10  102.18   13.32   0
  -5 -10   6    3.10    7.72   0
  -5  -7   5  122.73    8.39   0
  -4 -16  11    2.35   11.16   0
  -4 -15   9    1.99   10.14   0
  -4  -9   4   51.68    8.07   0
  -3 -17  11    4.41   12.20   0
  -3 -16   9  133.85   15.42   0
  -3 -11   4  146.77   12.01   0
  -3  -5   2  101.34    6.14   0
  -3  -4   2  129.40    5.97   0
  -2 -16   8  100.33   13.91   0
  -1 -16   7    2.67    9.09   0
  -1 -15   6   23.43   11.04   0
  -1 -14   5   84.98   12.60   0
  -1 -13   4  293.60   15.82   0
  -1   6   4    2.33    4.35   0
   0 -17   8   10.44   11.55   0
   0  -5   0  605.69   12.17   0
   0   5   2  267.48    8.03   0
   1 -18   9    6.93   13.20   0
   1 -11   2    4.48    8.17   0
   1  -9   1  108.11    9.51   0
   2  -7   0  882.58   17.43   0
   2   6   1  122.39    6.87   0
   3  -3  -1  134.56    4.95   0
   4 -18   9    0.24   12.16   0
   4 -11   2  121.57   11.78   0
   4  -7   0   10.08    6.12   0
   5  -9   1   63.76    8.86   0
   5  -3  -1  157.87    5.56   0
   7   7   0   48.97    6.30   0
  -5 -13   9  105.46   12.83   0
  -5 -11   7    6.25    8.09   0
  -5  -4   5  356.75    9.01   0
  -4 -14   8   37.82   11.16   0
  -4 -13   7   60.63   11.59   0
  -4  -1   4  281.15    4.13   0
  -3 -15   8   74.34   12.79   0
  -2 -18  12    5.01   13.38   0
  -2 -17  10    9.70   12.33   0
  -2 -15   7    2.60   10.29   0
  -2 -12   4  342.98   16.08   0
  -1  -7   1  682.18   15.57   0
  -1   5   3   34.26    4.41   0
   0 -18  10   37.25   14.42   0
   0 -12   3   39.47    8.94   0
   1 -17   8    6.70   12.01   0
   2 -11   2    9.00    8.67   0
   3 -11   2   57.72   10.03   0
   3  -7   0  491.91   13.52   0
   3   5   0  167.67    6.37   0
   3   7   1   47.43    5.31   0
   4  -3  -1   52.18    3.95   0
   5 -17   8    3.13   11.49   0
   6   9   1   -1.27    5.58   0
  -5 -12   8    0.90    8.66   0
  -5  -9   6  118.53   10.42   0
  -5  -6   5  146.31    7.60   0
  -5  -5   5  178.65    7.82   0
  -4 -16  12    2.39   11.42   0
  -4 -15  10    7.32   11.45   0
  -4  -8   4  275.07   11.71   0
  -3 -17  12    0.26   12.61   0
  -3 -16  10   31.33   12.67   0
  -3 -14   7   21.93   11.47   0
  -3 -13   6  149.58   13.89   0
  -3 -12   5   15.46    8.22   0
  -2 -14   6   57.05   11.99   0
  -2 -13   5  118.87   11.88   0
  -2  -8   2  375.70   12.69   0
  -1 -18  11    5.78   13.07   0
  -1 -11   3    4.62    8.17   0
   0 -13   4  243.99   15.94   0
   0  -8   1    0.63    6.03   0
   1 -12   3   14.40    9.09   0
   1  -6   0  188.48    8.36   0
   1   5   1  122.03    6.04   0
   2  -9   1  239.95   12.21   0
   3  -9   1  110.62    9.74   0
   4 -17   8   -1.07   11.44   0
   4  -9   1  977.83   21.76   0
   4   6   0  112.78    6.75   0
   4   8   1   52.50    6.70   0
   5 -13   4   18.27   11.36   0
   6   7   0  243.33    9.33   0
  -4 -10   5   52.34    8.97   0
  -3 -17  13   -3.22   11.56   0
  -3  -8   3   51.77    7.49   0
  -2 -18  13    2.34   11.58   0
  -2 -16   9   59.59   12.82   0
  -2 -10   3  103.08    9.54   0
  -1 -16   8   56.34   13.01   0
  -1  -9   2  359.48   14.11   0
   0 -17   9    3.54   12.18   0
   0 -14   5   69.25   11.21   0
   0 -10   2  126.78   10.12   0
   0  -4   0   -2.30    3.38   0
   1 -18  10  151.63   17.02   0
   1 -16   7   80.18   13.49   0
   1   8   3   57.96    6.88   0
   2 -16   7    1.91   11.10   0
   2 -12   3   19.14    9.64   0
   2   9   3  573.25   14.78   0
   3 -16   7   -4.28   11.61   0
   3 -12   3   16.74    9.38   0
   4 -18  10    0.24   12.41   0
   4 -16   7    1.08   12.81   0
   4 -12   3  194.22   13.93   0
   5 -15   6    0.62   10.86   0
  -5 -10   7   94.70   10.29   0
  -4 -15  11    5.97   11.61   0
  -4 -14   9    5.66    8.85   0
  -4 -11   6   15.48    8.70   0
  -3 -17  14   -0.15   11.94   0
  -3 -15   9    4.14   10.65   0
  -3 -10   4  140.68   10.45   0
  -2 -17  11   13.28   12.80   0
  -1 -18  12   30.45   14.08   0
  -1 -15   7   27.15   10.99   0
  -1 -12   4   17.46   10.05   0
   0 -18  11   14.55   13.89   0
   1 -14   5    9.06   10.72   0
   1 -13   4   18.68    8.81   0
   2 -13   4    6.29    9.52   0
   2   8   2  393.50   12.14   0
   3 -15   6   -0.72   10.64   0
   3 -13   4   22.95   10.44   0
   3  -2  -1  472.70    6.83   0
   3   9   2  114.61    8.70   0
   4 -14   5   16.05   11.62   0
   4 -13   4    1.71    9.68   0
   4   3  -1  398.39    7.29   0
   5 -17   9   -1.85   13.03   0
   5 -10   2  155.71   12.12   0
   5  -6   0   24.05    5.85   0
   5   7   0  143.99    7.91   0
   5   9   1  112.46    8.62   0
   6   4  -1   10.08    3.61   0
  -5 -12   9   35.72    9.98   0
  -5 -11   8   46.74   10.02   0
  -5  -8   6   24.93    7.00   0
  -4 -13   8   17.93    8.60   0
  -4 -12   7    8.36    9.31   0
  -4  -7   4    6.07    5.18   0
  -3 -16  11   -5.79   10.35   0
  -3 -14   8    3.10   10.62   0
  -2 -17  12   -3.76   12.46   0
  -2 -11   4   86.29   10.70   0
  -2  -7   2   99.89    7.90   0
  -1 -18  13    0.46   12.69   0
  -1 -14   6   44.55   12.13   0
  -1 -13   5  257.88   16.10   0
  -1  -6   1  272.95    9.49   0
   0 -16   8   73.68   13.86   0
   0   7   3 1278.65   19.25   0
   0   8   4  788.82   16.55   0
   1 -18  11   -1.16   14.33   0
   1 -17   9   31.84   13.39   0
   1 -10   2  109.25   10.51   0
   1  -8   1  405.04   13.88   0
   1   7   2   51.99    6.19   0
[truncated: 17,733,280 more chars]
